# Supplementary material for: Dynamic Transcriptomic Profiling During Liver Development in Schizothorax Prenanti
Source: Front Physiol. 2022 Jul 11;13:928858. doi: 10.3389/fphys.2022.928858 (PMC9309550; doi:10.3389/fphys.2022.928858)
Supplement: Supplementary file 1 [file Table2.XLSX]

## Sheet: Sheet1
Table S2 The differentially expressed genes across three stages.
#ID	adult1 liver	adult2 liver	adult3 liver	young1 liver	young2 liver	young3 liver	juvenile1 liver	juvenile2 liver	juvenile3 liver	nr_annotation
LMS_transcript/10005	0.48	0.06	0.06	0.08	0.2	1.17	5.74	5.68	4.85	hypothetical protein cypCar_00007081 [Cyprinus carpio]
LMS_transcript/10066	0.03	0.81	5.07	0.11	0.85	1.51	2.19	3.37	2.72	PREDICTED: polyadenylate-binding protein 1 isoform X3 [Cyprinus carpio]
LMS_transcript/1008	2.72	2.6	3.25	5.47	3.79	5.54	1.96	1.59	1.72	PREDICTED: oxysterol-binding protein-related protein 11-like isoform X3 [Sinocyclocheilus rhinocerous]
LMS_transcript/10082	12.93	9.31	12.46	5.73	7.48	10.15	2.75	3.58	2.87	PREDICTED: pre-rRNA-processing protein TSR1 homolog [Cyprinus carpio]
LMS_transcript/10088	24.52	16.33	8.65	41.31	19.88	28.49	3.07	7.76	2.84	PREDICTED: sodium-independent sulfate anion transporter-like [Sinocyclocheilus anshuiensis]
LMS_transcript/10096	145.47	90.59	88.29	15.55	10.42	10.19	17.55	10.46	5.39	PREDICTED: endoplasmin [Sinocyclocheilus anshuiensis]
LMS_transcript/10108	4.52	1.93	1.98	3.9	1.63	5.24	1.07	1.18	0.49	PREDICTED: ectonucleoside triphosphate diphosphohydrolase 4-like isoform X2 [Sinocyclocheilus anshuiensis]
LMS_transcript/10112	4.95	6.92	5.34	27.71	23.08	21.49	3.02	3.5	4.78	PREDICTED: calcineurin B homologous protein 1-like [Sinocyclocheilus rhinocerous]
LMS_transcript/10120	0.5	1.67	3.17	1.88	2.97	2.83	5.42	5.05	5.98	PREDICTED: 3-hydroxyisobutyrate dehydrogenase, mitochondrial-like [Sinocyclocheilus anshuiensis]
LMS_transcript/10125	8.01	24.54	7.47	2.84	2.14	5.32	0.76	1.23	0.46	PREDICTED: ADP-ribosylation factor GTPase-activating protein 2 isoform X2 [Cyprinus carpio]
LMS_transcript/10148	0.46	0.69	1.19	2.43	1.96	1.69	3.87	1.73	3.68	hypothetical protein cypCar_00034945, partial [Cyprinus carpio]
LMS_transcript/10151	5.1	0.77	0.87	1.56	0.94	1.9	0.16	0.46	0.17	PREDICTED: dual specificity protein phosphatase 8-like [Sinocyclocheilus rhinocerous]
LMS_transcript/10156	0.27	0.14	0	0.09	0	0.41	0.94	1.11	0.64	PREDICTED: uncharacterized protein LOC107707247 [Sinocyclocheilus rhinocerous]
LMS_transcript/10160	3.76	12.66	14.48	28.76	15.16	37.01	48.2	21.68	34.75	PREDICTED: phospholipase A1 member A-like isoform X1 [Sinocyclocheilus rhinocerous]
LMS_transcript/10173	2.65	6.19	5.13	1.35	1.05	1.63	2.57	3.5	4.32	PREDICTED: septin-5-like [Cyprinus carpio]
LMS_transcript/10174	13.6	13	10.29	6.61	7.13	13.12	3.55	3.49	4.82	PREDICTED: protein CDV3 homolog isoform X1 [Sinocyclocheilus anshuiensis]
LMS_transcript/10183	22.07	27.22	18.74	54.42	36.22	46.18	15.46	18.83	14.31	PREDICTED: HMG box-containing protein 1-like isoform X2 [Cyprinus carpio]
LMS_transcript/10203	0.26	0.49	0.45	0.6	0.84	1.21	1.56	1.62	1.44	PREDICTED: B-lymphocyte antigen CD20-like [Cyprinus carpio]
LMS_transcript/1024	6.48	8.66	6.88	9.29	5.34	9.26	2.66	3.15	3.42	PREDICTED: lysine-specific demethylase 7A-like isoform X1 [Sinocyclocheilus anshuiensis]
LMS_transcript/10243	0.66	0.57	0.87	0.07	0.17	0.58	0.07	0.22	0	hypothetical protein cypCar_00036902 [Cyprinus carpio]
LMS_transcript/10249	0.81	0.21	0.56	7.57	7.8	4.75	5.31	11.53	6.25	PREDICTED: cytochrome P450 27C1-like [Sinocyclocheilus grahami]
LMS_transcript/10257	24.23	33.49	21.24	43.24	22.3	27.49	3.58	4.78	3.33	PREDICTED: insulin-induced gene 1 protein [Sinocyclocheilus rhinocerous]
LMS_transcript/10265	20.65	17.8	12.26	82.41	40.82	61.86	13.51	10.86	10.81	PREDICTED: phospholipase D3-like [Sinocyclocheilus anshuiensis]
LMS_transcript/1027	0.22	0.51	1.09	1.1	0.47	1.66	7.18	4.54	6.17	PREDICTED: protein NDRG2 [Cyprinus carpio]
LMS_transcript/10303	3.86	5.67	4.05	0.58	1	0.8	1	1.17	0.48	PREDICTED: ADP-ribosylation factor GTPase-activating protein 1 isoform X5 [Cyprinus carpio]
LMS_transcript/10306	0.32	0.08	0.1	0.08	0.19	0.42	2.56	1.66	1.33	PREDICTED: condensin complex subunit 2-like isoform X1 [Sinocyclocheilus rhinocerous]
LMS_transcript/10308	4.74	6.47	5.43	11.92	8.98	8.94	22.22	13.37	22.79	PREDICTED: thymidine phosphorylase-like [Sinocyclocheilus rhinocerous]
LMS_transcript/10319	1.21	4.21	7.06	7.02	6.01	9.32	19.39	9.77	15.04	PREDICTED: heterochromatin protein 1-binding protein 3-like [Sinocyclocheilus grahami]
LMS_transcript/10351	23.53	64.99	69.8	64.4	29.61	54.48	16.83	19.02	12.54	PREDICTED: transitional endoplasmic reticulum ATPase [Sinocyclocheilus anshuiensis]
LMS_transcript/10357	1.07	0.59	0.67	0.62	0.51	0.34	0	0.07	0.2	PREDICTED: rabphilin-3A-like isoform X1 [Sinocyclocheilus anshuiensis]
LMS_transcript/1036	0.21	0.09	0.12	0.14	0.06	0.38	1.66	1.29	1.4	PREDICTED: condensin-2 complex subunit D3-like [Sinocyclocheilus rhinocerous]
LMS_transcript/10365	4.74	2.24	3.05	21.28	10.73	13.5	27.83	29.76	29.27	PREDICTED: transketolase-like [Sinocyclocheilus rhinocerous]
LMS_transcript/10378	0.47	0.69	0.05	0.81	0.46	0.62	0.05	0.07	0.05	PREDICTED: rabphilin-3A-like isoform X1 [Sinocyclocheilus anshuiensis]
LMS_transcript/10392	5.28	2.68	2.98	2.19	1.35	2.62	0.49	0.79	1.41	PREDICTED: pseudouridylate synthase 7 homolog isoform X2 [Sinocyclocheilus anshuiensis]
LMS_transcript/10401	1	0.56	0.59	1.29	2.13	4.12	0.64	0.62	0.36	PREDICTED: inositol-tetrakisphosphate 1-kinase-like isoform X1 [Sinocyclocheilus grahami]
LMS_transcript/10402	0.65	1.17	0.48	2.66	1.56	1.7	0.35	0.7	0.61	PREDICTED: GRAM domain-containing protein 1C isoform X2 [Cyprinus carpio]
LMS_transcript/10414	0.4	3.53	8.74	3.98	6.51	3.29	17.61	15.38	21.62	PREDICTED: rho guanine nucleotide exchange factor 38-like [Sinocyclocheilus rhinocerous]
LMS_transcript/10431	43.62	34.57	21.07	13.59	5.61	11.75	8.28	3.99	8.8	PREDICTED: dolichyl-diphosphooligosaccharide--protein glycosyltransferase subunit 1-like [Cyprinus carpio]
LMS_transcript/1044	0.26	1.03	2.4	1.62	2.12	4.95	9.53	5.98	9.05	PREDICTED: protein NDRG2 [Cyprinus carpio]
LMS_transcript/10440	15.58	20.78	25.04	32.4	25.81	39.87	6.94	17.72	7.75	PREDICTED: uridine phosphorylase 1-like [Cyprinus carpio]
LMS_transcript/10444	108.39	53.47	28.53	109.71	39.12	125.35	8.46	15.57	7.7	PREDICTED: serine/threonine-protein kinase pim-1-like [Sinocyclocheilus rhinocerous]
LMS_transcript/10484	4.92	8.91	11.14	6.03	8.23	6.91	25.56	16.61	22.95	PREDICTED: eukaryotic translation initiation factor 4E type 3 [Sinocyclocheilus grahami]
LMS_transcript/10487	0.96	1.1	0.3	2.85	0.6	2.4	0.05	0.18	0.17	PREDICTED: epidermal growth factor receptor kinase substrate 8-like protein 3 isoform X1 [Sinocyclocheilus grahami]
LMS_transcript/10489	53.73	16.57	104.66	190.57	114.11	272.28	5.53	27.6	7.7	PREDICTED: CD209 antigen-like protein A [Sinocyclocheilus grahami]
LMS_transcript/10496	3.81	3.71	4.56	11.12	5.8	6.7	24.56	15.9	13.35	PREDICTED: kelch-like protein 9 isoform X1 [Sinocyclocheilus rhinocerous]
LMS_transcript/10500	0.3	1.01	0.64	0.39	0.3	1.13	1.97	2.12	1.81	PREDICTED: CTTNBP2 N-terminal-like protein isoform X1 [Sinocyclocheilus rhinocerous]
LMS_transcript/10512	10.19	8.27	6.73	5.73	6.53	11.7	3.68	3.56	2.35	PREDICTED: nucleolar complex protein 3 homolog [Sinocyclocheilus grahami]
LMS_transcript/10524	3.38	5.74	3.05	7.96	8.4	3.43	12.9	7.42	15.7	PREDICTED: NADPH:adrenodoxin oxidoreductase, mitochondrial [Sinocyclocheilus anshuiensis]
LMS_transcript/10534	4.09	7.81	9.59	8.37	10.43	17.42	22.46	19.33	18.23	PREDICTED: CCR4-NOT transcription complex subunit 6-like isoform X1 [Sinocyclocheilus rhinocerous]
LMS_transcript/10546	0.17	0.11	0.05	0.15	0.11	0	0.69	0.5	0.45	PREDICTED: LOW QUALITY PROTEIN: chromosomal protein D1-like [Cyprinus carpio]
LMS_transcript/10554	25.21	12.38	7.71	39.11	30.26	24.01	9.14	13.54	10.36	PREDICTED: ERBB receptor feedback inhibitor 1-like [Sinocyclocheilus rhinocerous]
LMS_transcript/10565	1.19	1.79	1.52	2.38	4.62	1.86	5.76	4.95	5.09	microtubule-associated tumor suppressor 1 homolog A-like isoform X3 [Danio rerio]
LMS_transcript/10567	0.29	0.12	0.19	0.18	0.36	0.85	1.5	0.78	0.82	PREDICTED: guanylate-binding protein 1-like [Sinocyclocheilus anshuiensis]
LMS_transcript/10569	0.22	0.87	1.24	1.94	2.77	4.29	4.27	2.09	3.36	hypothetical protein cypCar_00011509 [Cyprinus carpio]
LMS_transcript/10579	1.21	1.14	1.71	0.55	0.96	1.93	4.19	2.52	3.99	PREDICTED: lamina-associated polypeptide 2-like isoform X1 [Sinocyclocheilus rhinocerous]
LMS_transcript/10584	11.48	9.31	11.62	5.64	6.57	10.92	3.42	3.92	2.23	PREDICTED: nucleolar protein 10 isoform X5 [Sinocyclocheilus rhinocerous]
LMS_transcript/10605	2.07	2.5	3.26	2.44	2.13	1.93	6.47	3.87	5.06	#N/A
LMS_transcript/10636	5.36	3.65	4.65	11.12	6.68	13.04	3.18	3.79	4.37	PREDICTED: feline leukemia virus subgroup C receptor-related protein 2-like isoform X2 [Sinocyclocheilus rhinocerous]
LMS_transcript/10650	1.66	3.76	2.36	2.92	3.1	4.89	14.67	7.15	8.71	hypothetical protein cypCar_00004518, partial [Cyprinus carpio]
LMS_transcript/10651	19.17	22.23	33.86	58.81	53.57	53.17	97.76	72.72	87.67	PREDICTED: glutamate dehydrogenase, mitochondrial-like [Sinocyclocheilus rhinocerous]
LMS_transcript/10713	30.05	25.05	18.38	25.5	9.3	15.88	9.05	11.45	6.89	hypothetical protein cypCar_00028905 [Cyprinus carpio]
LMS_transcript/10722	0.74	0.18	0.12	0.41	0.04	0.14	1.86	1.3	1.9	PREDICTED: targeting protein for Xklp2-like [Sinocyclocheilus rhinocerous]
LMS_transcript/10724	0.96	0.98	2.56	0.23	2.21	0.21	2.98	3.13	2.73	PREDICTED: follistatin-related protein 1-like isoform X2 [Sinocyclocheilus rhinocerous]
LMS_transcript/10725	15.05	28.43	29.4	5.53	3.4	4.76	4.05	5.93	8.75	RecName: Full=E3 ubiquitin-protein ligase synoviolin; AltName: Full=RING-type E3 ubiquitin transferase synoviolin; AltName: Full=Synovial apoptosis inhibitor 1; Flags: Precursor
LMS_transcript/10726	1.25	3.94	0.91	1.94	1.01	6.79	8.18	5.49	4.95	PREDICTED: tapasin-like [Sinocyclocheilus anshuiensis]
LMS_transcript/10738	22.83	15.23	21.52	10.43	13.8	23.69	3.7	4.57	3.52	PREDICTED: probable ATP-dependent RNA helicase DDX27 [Sinocyclocheilus grahami]
LMS_transcript/10740	9.24	15.12	11.79	7.19	5.08	7.88	2.9	5.01	4.8	hypothetical protein cypCar_00017019 [Cyprinus carpio]
LMS_transcript/10741	12.78	21.34	21.2	11.24	6.2	16.69	4.39	5.33	3.56	PREDICTED: dnaJ homolog subfamily A member 1-like [Sinocyclocheilus rhinocerous]
LMS_transcript/10774	0.46	0.7	0.76	0.43	0.57	0.89	2.27	1.71	2.16	PREDICTED: protein FAM53C-like [Sinocyclocheilus grahami]
LMS_transcript/10779	31.58	22.28	28.53	16.38	15.98	25.08	4.83	7.73	4.58	hypothetical protein cypCar_00028521 [Cyprinus carpio]
LMS_transcript/10780	8.11	5.64	5.5	4.08	4.92	3.16	2.53	2.1	1.95	hypothetical protein cypCar_00009804, partial [Cyprinus carpio]
LMS_transcript/10781	3.09	8.84	1.89	4.79	5.61	4.95	11.11	12.74	12.25	PREDICTED: follistatin-related protein 1-like isoform X1 [Sinocyclocheilus rhinocerous]
LMS_transcript/10791	0.05	0.73	11.88	64.27	30.31	29.19	132.75	28.09	153.04	cysteine sulfinate decarboxylase [Cyprinus carpio]
LMS_transcript/10793	0.1	2.14	3.6	3.44	2.36	11.29	8.33	10.38	7.82	PREDICTED: butyrophilin subfamily 3 member A3-like [Sinocyclocheilus anshuiensis]
LMS_transcript/1080	6.69	4.21	5.35	1.93	2.53	3.07	1.51	1.39	1.16	PREDICTED: sarcoplasmic/endoplasmic reticulum calcium ATPase 2 [Sinocyclocheilus grahami]
LMS_transcript/10828	2.4	2.13	1.83	1.44	0.65	0.56	3.28	1.98	3.98	WD repeat and SOCS box-containing protein 1 isoform X1 [Danio rerio]
LMS_transcript/10837	0.22	0.03	0.16	0.06	0.03	0.58	2.46	2.23	2.28	PREDICTED: G2 and S phase-expressed protein 1-like [Sinocyclocheilus grahami]
LMS_transcript/1086	0.13	0.16	0.43	0.14	0.33	0.55	1.25	0.54	1.08	PREDICTED: zinc finger protein Xfin-like [Sinocyclocheilus rhinocerous]
LMS_transcript/10874	0.06	0.14	0.08	0.14	0.31	0.17	0.77	0.47	0.66	PREDICTED: protection of telomeres protein 1-like isoform X2 [Sinocyclocheilus anshuiensis]
LMS_transcript/10876	0.11	0.16	0.18	0.66	0.47	0.32	1.2	0.69	0.99	PREDICTED: specifically androgen-regulated gene protein-like isoform X1 [Sinocyclocheilus rhinocerous]
LMS_transcript/10897	0.36	2.74	1.57	2.23	3.61	2.83	7.8	4.14	10.87	PREDICTED: heterochromatin protein 1-binding protein 3-like [Sinocyclocheilus anshuiensis]
LMS_transcript/109	3.31	3.29	3.12	1.42	3.25	2.22	4.51	6.02	4.89	PREDICTED: transcription factor SOX-5-like isoform X2 [Sinocyclocheilus rhinocerous]
LMS_transcript/1090	18.63	20.18	16.82	44.55	25.32	43.65	9.1	13.21	11.03	PREDICTED: homeodomain-interacting protein kinase 1-like [Sinocyclocheilus anshuiensis]
LMS_transcript/10908	0.96	5.28	6.27	3.85	5.53	3.63	16.54	10.06	12.43	PREDICTED: alpha-methylacyl-CoA racemase [Sinocyclocheilus anshuiensis]
LMS_transcript/10910	20.99	18.24	14.62	24.86	4.08	15.62	3.39	6.55	8.11	hypothetical protein cypCar_00037400 [Cyprinus carpio]
LMS_transcript/10966	10.94	67.37	10.63	60.44	21.74	3.44	90.96	123.11	77.64	PREDICTED: uncharacterized protein LOC107710309 [Sinocyclocheilus rhinocerous]
LMS_transcript/10996	0	0.05	0.28	0	0	0	0.82	0.86	0.64	PREDICTED: uncharacterized protein LOC107707247 [Sinocyclocheilus rhinocerous]
LMS_transcript/11002	12.57	6.06	6.71	3.69	5.01	5.32	18.94	13.99	20.62	PREDICTED: phospholipid phosphatase 3-like [Sinocyclocheilus anshuiensis]
LMS_transcript/11019	22.44	33.07	21.39	22.04	18.11	26.32	3.54	2.61	3.47	PREDICTED: mucosa-associated lymphoid tissue lymphoma translocation protein 1-like isoform X1 [Cyprinus carpio]
LMS_transcript/11031	5.61	2.7	4.13	2.13	1.92	4.98	1.39	1.27	1.14	PREDICTED: putative ATP-dependent RNA helicase DHX33 [Sinocyclocheilus anshuiensis]
LMS_transcript/11044	0.65	0.64	0	0.87	0.93	7.7	5.25	3.63	5.18	PREDICTED: cholesterol 24-hydroxylase-like [Cyprinus carpio]
LMS_transcript/1106	8.14	5.1	7.19	15.39	12.85	22.16	21.63	22.36	16	methionine synthase [Danio rerio]
LMS_transcript/1108	3.52	4.19	4.59	2.07	2.19	3.51	6.65	6.14	6.19	PREDICTED: glypican-6-like [Sinocyclocheilus rhinocerous]
LMS_transcript/11090	3.84	3.25	4.58	2.47	3.43	4.23	10.31	9.13	8.9	coiled-coil domain-containing protein 6 [Danio rerio]
LMS_transcript/11094	73.75	60.96	63.58	90.38	242.03	127.26	2.02	15.16	3.81	PREDICTED: CD209 antigen-like protein E [Sinocyclocheilus rhinocerous]
LMS_transcript/11105	2.84	5.61	12.26	15.67	16.36	8.84	27.68	18.26	20.33	PREDICTED: equilibrative nucleoside transporter 1-like isoform X1 [Sinocyclocheilus rhinocerous]
LMS_transcript/11106	15.63	14.3	17.38	9.42	12.42	23.36	5.53	6.03	5.08	PREDICTED: nucleolar complex protein 2 homolog [Sinocyclocheilus rhinocerous]
LMS_transcript/11112	9.23	7.83	6.29	1.9	4.03	2.88	1.5	1.74	2.54	PREDICTED: death-associated protein kinase 3-like [Sinocyclocheilus grahami]
LMS_transcript/11165	2.4	4.12	12.37	14.92	13.1	15.57	53.98	39.59	49.43	PREDICTED: triokinase/FMN cyclase [Sinocyclocheilus grahami]
LMS_transcript/11183	0.62	0.79	0.21	1.5	1.09	3.14	9.78	3.53	7.82	PREDICTED: major histocompatibility complex class I-related gene protein-like [Sinocyclocheilus grahami]
LMS_transcript/1120	1.45	1.45	1.96	2.32	1.79	2.76	4.81	3.8	5.06	PREDICTED: alpha-adducin-like isoform X5 [Sinocyclocheilus rhinocerous]
LMS_transcript/11202	23.1	45.81	36.05	16.68	16.86	17.38	11.63	10.81	10.9	PREDICTED: ERO1-like protein beta isoform X1 [Sinocyclocheilus rhinocerous]
LMS_transcript/11209	0.23	0.84	0.86	0.95	1.29	0.14	2.65	1.94	2.48	PREDICTED: transmembrane protein 56-B-like isoform X1 [Sinocyclocheilus rhinocerous]
LMS_transcript/11212	0.52	0.26	2.2	1.32	1.64	2.02	0.17	0.06	0.21	PREDICTED: D-glucuronyl C5-epimerase-like isoform X1 [Sinocyclocheilus grahami]
LMS_transcript/11223	1.52	1.93	2.64	1.49	8.37	6.7	9.68	4.57	8.7	PREDICTED: protein spinster homolog 3 isoform X3 [Sinocyclocheilus rhinocerous]
LMS_transcript/11228	5.57	17.81	18.32	72.37	18.92	39.7	90.51	55.44	98.27	PREDICTED: aspartate aminotransferase, mitochondrial-like [Sinocyclocheilus anshuiensis]
LMS_transcript/11234	5.41	41.86	12.58	449.22	460.85	154.15	10.84	16.11	7.33	PREDICTED: phosphoenolpyruvate carboxykinase, cytosolic [GTP] [Sinocyclocheilus anshuiensis]
LMS_transcript/11236	2.75	13.62	12.94	30.1	16.95	12.55	0.36	0.81	0.4	PREDICTED: tetratricopeptide repeat protein 12-like [Sinocyclocheilus rhinocerous]
LMS_transcript/11240	4.28	6.47	13.22	3.05	3.95	8.76	24.03	15.85	21.25	PREDICTED: heterogeneous nuclear ribonucleoprotein D-like [Sinocyclocheilus rhinocerous]
LMS_transcript/11256	6.57	7.54	10.49	9.87	19.37	10.81	35.63	28.96	51.56	PREDICTED: reticulon-1-like isoform X1 [Sinocyclocheilus anshuiensis]
LMS_transcript/11274	0.66	1.02	0.75	0.66	1.3	1.07	3.92	1.97	2.94	PREDICTED: chromobox protein homolog 1-like isoform X1 [Sinocyclocheilus grahami]
LMS_transcript/11304	5.89	7.75	7.35	8.29	7.13	4.41	17.01	12.08	18.62	PREDICTED: plastin-1-like [Sinocyclocheilus rhinocerous]
LMS_transcript/1131	0.88	0.84	1.69	0.99	1.45	1.04	2.74	2.16	3.2	PREDICTED: GRAM domain-containing protein 4-like isoform X4 [Sinocyclocheilus anshuiensis]
LMS_transcript/11311	1.54	0.78	0.56	9.38	18.68	6.66	1.63	0.94	1.52	PREDICTED: cAMP-responsive element modulator-like [Sinocyclocheilus anshuiensis]
LMS_transcript/11334	1.06	0.58	0.13	0	0.47	0	1.4	1.27	0.57	PREDICTED: N-alpha-acetyltransferase 25, NatB auxiliary subunit-like [Sinocyclocheilus grahami]
LMS_transcript/11340	0.37	0.11	0.22	0.03	0.06	0.38	1.42	2.13	1.51	PREDICTED: centromere protein F [Sinocyclocheilus anshuiensis]
LMS_transcript/11348	15.08	17.23	12.16	3.78	3.66	5.82	5.81	3.09	4.43	PREDICTED: glutaminyl-peptide cyclotransferase-like isoform X2 [Cyprinus carpio]
LMS_transcript/1136	0.04	0.22	0.67	0.38	0.29	1.49	3.4	1.18	2.72	PREDICTED: protein NDRG2 [Cyprinus carpio]
LMS_transcript/11365	8.67	12.59	33.68	43.2	36.71	46.52	153.11	75.43	222.33	PREDICTED: cytochrome P450 1A1 [Sinocyclocheilus grahami]
LMS_transcript/11367	0.85	0.28	0.18	2.1	1.66	1.69	0.61	0.46	0.45	PREDICTED: membrane transport protein XK-like [Sinocyclocheilus anshuiensis]
LMS_transcript/11369	6.06	9.34	6.31	3.53	3.54	2.74	1.37	2.27	1.74	PREDICTED: transmembrane protein 39A-like [Cyprinus carpio]
LMS_transcript/1137	237.68	211.02	120.18	221.13	72.51	283.55	627.15	526.87	756.96	PREDICTED: alpha-2-macroglobulin-like [Sinocyclocheilus anshuiensis]
LMS_transcript/11390	2.29	7.98	0.5	8.62	3.71	15.92	17.06	12.11	16.03	PREDICTED: phospholipase A1 member A-like isoform X2 [Sinocyclocheilus rhinocerous]
LMS_transcript/11396	34.01	14.63	17.53	14.7	35.62	20.33	171.24	62.94	147.85	PREDICTED: diacylglycerol O-acyltransferase 2 [Sinocyclocheilus rhinocerous]
LMS_transcript/11402	49.44	24.22	23.06	81.21	45.69	56.5	12.61	17.59	10.77	PREDICTED: Na(+)/H(+) exchange regulatory cofactor NHE-RF1-like isoform X1 [Sinocyclocheilus rhinocerous]
LMS_transcript/11432	8.02	4.2	5.36	7.11	5.36	6.38	2.68	2.13	1.82	PREDICTED: ADP-ribosylation factor GTPase-activating protein 1 isoform X2 [Cyprinus carpio]
LMS_transcript/11444	0.62	1	1.08	0.21	0.31	3.15	0.27	0.13	0.25	PREDICTED: nuclear pore complex protein Nup50-like [Cyprinus carpio]
LMS_transcript/11446	0.23	0.39	0.3	0.18	0.31	0.74	3.53	1.92	2.43	PREDICTED: homer protein homolog 3-like isoform X1 [Sinocyclocheilus anshuiensis]
LMS_transcript/11456	7.6	11.77	9.53	2.72	6.45	3.2	2.09	1.62	2.8	hypothetical protein cypCar_00014403 [Cyprinus carpio]
LMS_transcript/11466	0.73	0.58	0.42	4.09	6.64	3.16	0.03	0.21	0.31	PREDICTED: twinfilin-2-like [Cyprinus carpio]
LMS_transcript/11475	5.6	10.37	10.37	6.92	6.74	7.71	4.24	2.71	2.81	PREDICTED: stress-70 protein, mitochondrial isoform X1 [Sinocyclocheilus anshuiensis]
LMS_transcript/11483	0.31	0.32	0.49	3.47	3.03	1.79	2.57	2.66	3	PREDICTED: protein starmaker-like [Sinocyclocheilus anshuiensis]
LMS_transcript/11490	0.34	0	2.46	0	0.31	0	4.01	2.12	1.19	PREDICTED: transcription factor Dp-1-like [Sinocyclocheilus rhinocerous]
LMS_transcript/11501	12.47	13.45	14.54	10.83	11.82	21.47	5.39	6.06	3.78	PREDICTED: ESF1 homolog isoform X1 [Sinocyclocheilus rhinocerous]
LMS_transcript/11522	4.53	5.42	2.19	41.15	7.63	7.23	1.55	0.71	0.48	cAMP-responsive element modulator isoform X3 [Danio rerio]
LMS_transcript/11543	13.22	8.73	5.92	5.05	4.67	2.63	13.46	8.44	9.72	PREDICTED: glucosidase 2 subunit beta-like [Sinocyclocheilus rhinocerous]
LMS_transcript/11561	0.23	0.14	0.18	0.03	0.32	0.63	0.77	0.83	1.13	PREDICTED: trimethyllysine dioxygenase, mitochondrial-like isoform X2 [Sinocyclocheilus anshuiensis]
LMS_transcript/11563	1.76	1.45	2.17	0.91	0.45	0.88	2.42	2.92	1.23	PREDICTED: protein LYRIC-like [Sinocyclocheilus rhinocerous]
LMS_transcript/11564	2.61	1.49	1.72	1.69	2.24	2.03	5.71	3.25	6.39	PREDICTED: serine/threonine-protein kinase pim-2-like [Sinocyclocheilus anshuiensis]
LMS_transcript/11565	0.5	1.21	0.08	1.12	0.32	3.15	3.83	5.35	2.12	PREDICTED: reticulon-1-like isoform X1 [Sinocyclocheilus anshuiensis]
LMS_transcript/1159	3.98	2.87	3.06	1.22	1.38	1.76	4.35	3.83	3.74	#N/A
LMS_transcript/11591	3.07	1.63	0.34	11.65	7.47	3.96	0.08	0.31	0.19	PREDICTED: twinfilin-2 isoform X2 [Cyprinus carpio]
LMS_transcript/11604	0.72	2.02	2.13	0.48	0.72	1.16	2.56	2.4	2.36	PREDICTED: eukaryotic translation initiation factor 4B-like isoform X3 [Sinocyclocheilus grahami]
LMS_transcript/11612	1.19	3.62	4.37	1.72	2.87	4.28	6.18	6.33	6.96	hypothetical protein cypCar_00016828 [Cyprinus carpio]
LMS_transcript/11624	17.98	25.15	11.35	17.35	9.54	11.2	6.9	5.42	6.19	PREDICTED: transmembrane and coiled-coil domain-containing protein 3 [Cyprinus carpio]
LMS_transcript/11632	1.95	9.85	22.12	40.96	26.46	24.63	165.63	77.61	77.59	PREDICTED: cytochrome P450 1A1 [Sinocyclocheilus grahami]
LMS_transcript/11657	1.52	3.41	3.97	1	0.63	0.45	1.55	2.25	2.3	PREDICTED: septin-5-like [Cyprinus carpio]
LMS_transcript/11683	0.07	0.18	0.74	1.06	0.33	1.08	2	1.25	2.37	PREDICTED: heterochromatin protein 1-binding protein 3-like [Sinocyclocheilus grahami]
LMS_transcript/11701	5.36	7.59	3.63	1.15	1.33	2.18	1.08	3.61	0.97	PREDICTED: ADP-ribosylation factor GTPase-activating protein 1 isoform X2 [Sinocyclocheilus anshuiensis]
LMS_transcript/11709	1.4	2.01	1.34	5.89	3.59	11.72	1.02	1.59	1.42	PREDICTED: pleckstrin homology domain-containing family A member 2-like [Sinocyclocheilus rhinocerous]
LMS_transcript/11737	0	8.48	7.09	0	0	0	4.53	2.65	9.26	hypothetical protein cypCar_00030641 [Cyprinus carpio]
LMS_transcript/11739	3.52	3.62	3.04	1.5	1.38	1.08	0.37	0.72	0.3	PREDICTED: ethanolamine kinase 1-like [Sinocyclocheilus anshuiensis]
LMS_transcript/11744	6.39	3.16	3.71	6.45	3.48	7.54	2.69	1.21	2.57	PREDICTED: tyrosine-protein phosphatase non-receptor type 11 [Cyprinus carpio]
LMS_transcript/11755	13.32	11.99	11.32	5.11	3.56	5.09	3.66	2.73	2.76	PREDICTED: tyrosine--tRNA ligase, cytoplasmic [Sinocyclocheilus grahami]
LMS_transcript/1177	2.37	5.68	10.51	20.37	13.03	15.16	30.15	33.31	30.23	PREDICTED: multidrug resistance-associated protein 9-like [Sinocyclocheilus anshuiensis]
LMS_transcript/11780	0.37	0.37	0.65	2.06	0.83	2.09	0.31	0.58	0.35	PREDICTED: trehalase [Sinocyclocheilus grahami]
LMS_transcript/11795	0.84	1.23	2.1	1.81	1.68	1.09	5.6	5.21	4.82	PREDICTED: uncharacterized protein LOC107758869 [Sinocyclocheilus rhinocerous]
LMS_transcript/11825	0.51	1.96	2.86	1.19	1.56	2.81	0.57	0.6	0.08	inositol-3-phosphate synthase [Cyprinus carpio]
LMS_transcript/11826	0.25	0.27	0.3	0.09	0.17	0.12	1.28	0.71	0.7	PREDICTED: tumor necrosis factor alpha-induced protein 8-like protein 1 isoform X1 [Sinocyclocheilus anshuiensis]
LMS_transcript/11834	0.46	4.62	2.12	1.69	2.6	0.69	3.54	4.98	6.51	PREDICTED: acetylcholine receptor subunit gamma-like [Sinocyclocheilus anshuiensis]
LMS_transcript/11835	11.65	3.02	3.97	10.93	12.31	13.04	25.33	18.51	24.03	PREDICTED: glutathione reductase-like isoform X1 [Sinocyclocheilus rhinocerous]
LMS_transcript/11849	26.41	26.74	21.03	15.14	10.04	21.79	13.7	4.21	10.24	hypothetical protein cypCar_00030074 [Cyprinus carpio]
LMS_transcript/11865	39.22	34.05	22.61	19.75	7.53	7.3	10.34	14.05	8.91	PREDICTED: derlin-1-like [Sinocyclocheilus anshuiensis]
LMS_transcript/11867	13.28	7.76	11.79	8.93	9.2	18.43	1.55	3.74	1.37	hypothetical protein cypCar_00001002 [Cyprinus carpio]
LMS_transcript/11870	6.73	5.97	4.44	17.93	5.6	17.89	3.33	3.11	2.56	PREDICTED: ubiquitin-conjugating enzyme E2 W [Nothobranchius furzeri]
LMS_transcript/11899	0.34	1.02	0.91	1.12	0.85	1.3	0.54	0	0.1	PREDICTED: homeobox protein PKNOX1-like isoform X2 [Sinocyclocheilus rhinocerous]
LMS_transcript/1190	0.96	1.3	1.64	1.79	2	2.45	4.3	3.16	3.68	PREDICTED: OTU domain-containing protein 4-like [Sinocyclocheilus rhinocerous]
LMS_transcript/11900	3.48	2.27	4.13	1.58	1.5	1.28	5.49	4.74	5.17	PREDICTED: UDP-N-acetylglucosamine transporter-like isoform X2 [Cyprinus carpio]
LMS_transcript/11917	0.09	0.06	0.17	0.03	0.03	0.24	0.94	0.99	0.8	PREDICTED: uncharacterized protein LOC107683988 isoform X2 [Sinocyclocheilus anshuiensis]
LMS_transcript/11936	0.07	1.04	0.94	0.74	0	1.73	2.28	2.51	2.29	#N/A
LMS_transcript/11942	0.45	2.61	0.63	9.26	2.89	13.06	0.74	0.36	0.28	PREDICTED: cAMP-responsive element modulator-like isoform X2 [Cyprinus carpio]
LMS_transcript/11949	8.92	9.76	7.69	4.25	4.35	8.04	3.57	3.75	2.72	PREDICTED: tropomyosin alpha-3 chain isoform X5 [Sinocyclocheilus rhinocerous]
LMS_transcript/11962	0.43	1.88	2.65	13.78	23.92	11.75	12.51	9.81	12.04	PREDICTED: uncharacterized protein LOC109110873 [Cyprinus carpio]
LMS_transcript/11969	5.08	5	8.14	11.02	6.2	8.15	3.38	3.62	1.99	PREDICTED: ataxin-7-like protein 2 [Sinocyclocheilus anshuiensis]
LMS_transcript/11997	0.43	0.4	1.03	1.19	1.62	2.37	3.53	2.56	3.09	PREDICTED: persulfide dioxygenase ETHE1, mitochondrial [Sinocyclocheilus anshuiensis]
LMS_transcript/12018	5.65	16.83	9.31	7.27	2.99	6.34	1.3	1.73	2.99	PREDICTED: alpha-1,3-mannosyl-glycoprotein 2-beta-N-acetylglucosaminyltransferase-like [Sinocyclocheilus grahami]
LMS_transcript/12025	27.82	65.53	42.23	118.06	121.47	93.2	25.56	44.87	35.9	PREDICTED: adiponectin receptor protein 2-like [Sinocyclocheilus anshuiensis]
LMS_transcript/12037	0.35	0.97	1.59	0.97	4.45	0.12	3.92	3.87	5.26	PREDICTED: protein NDRG1-like isoform X1 [Sinocyclocheilus anshuiensis]
LMS_transcript/12060	1.08	0.52	2.39	5.84	5.63	3.11	10	5.94	10.75	14-3-3 protein eta [Danio rerio]
LMS_transcript/12082	0.76	0.94	1.06	0.35	0.06	0	0.57	0.41	0.97	PREDICTED: phosphoprotein associated with glycosphingolipid-enriched microdomains 1-like [Sinocyclocheilus anshuiensis]
LMS_transcript/12093	0	0.03	0.09	0	0	0	0.86	0.73	0.69	PREDICTED: PCNA-interacting partner isoform X2 [Sinocyclocheilus rhinocerous]
LMS_transcript/1210	7.5	7.01	3.61	25.3	20.26	23.77	3.56	5.83	3.19	PREDICTED: pleckstrin homology domain-containing family M member 1-like [Sinocyclocheilus anshuiensis]
LMS_transcript/12102	3.02	4.32	6.36	4.08	6.03	4.81	11.78	11.2	11.97	PREDICTED: nuclear receptor subfamily 2 group F member 6-like isoform X3 [Sinocyclocheilus anshuiensis]
LMS_transcript/12108	83.25	71.08	62.7	112.65	80.9	106.29	25.68	33.5	24.28	PREDICTED: guanine nucleotide-binding protein G(i) subunit alpha-1 [Sinocyclocheilus grahami]
LMS_transcript/12116	455.43	278.53	128.85	13.47	9.24	23.68	8.11	13.85	8.07	unnamed protein product [Tetraodon nigroviridis]
LMS_transcript/12117	0.48	1.26	1.86	2.18	3.12	1.75	4.75	5.71	6.44	PREDICTED: double-stranded RNA-binding protein Staufen homolog 2 [Sinocyclocheilus rhinocerous]
LMS_transcript/12121	3.16	4.79	3.77	6.72	6.61	5.84	2.14	1.24	1.84	PREDICTED: NAD-dependent protein deacetylase sirtuin-1-like [Sinocyclocheilus rhinocerous]
LMS_transcript/12134	2.91	23.44	31.04	60.17	46.42	71.42	88.43	94.21	88.05	PREDICTED: aldehyde dehydrogenase, mitochondrial-like [Sinocyclocheilus anshuiensis]
LMS_transcript/12157	3.03	4.24	2.35	0.5	1.96	3.54	0.92	1.52	0.66	PREDICTED: transmembrane protein 115-like [Sinocyclocheilus rhinocerous]
LMS_transcript/12169	8.08	30.56	84.07	27.78	22.25	50.17	111.63	93.11	111.6	PREDICTED: acyl-CoA synthetase family member 2, mitochondrial [Sinocyclocheilus rhinocerous]
LMS_transcript/12179	2.61	11.12	6.88	20.22	31.69	10.3	26.72	37.96	30.37	PREDICTED: aspartate aminotransferase, mitochondrial-like [Sinocyclocheilus grahami]
LMS_transcript/1218	14.41	20.14	18.05	9.95	7.06	11.83	5.53	6.53	4.17	PREDICTED: exportin-T [Sinocyclocheilus grahami]
LMS_transcript/12191	15.02	7.93	3.56	52.35	16.1	25.15	1.82	3.74	1.92	cAMP-responsive element modulator isoform X3 [Danio rerio]
LMS_transcript/12203	164.07	53.74	22.21	41.53	32.38	62.75	12.69	9.37	13.25	PREDICTED: ceramide-1-phosphate transfer protein-like [Sinocyclocheilus anshuiensis]
LMS_transcript/12204	0.18	0.35	0.81	0.15	0.47	0.15	1.31	1.4	2.03	PREDICTED: homer protein homolog 3-like isoform X1 [Sinocyclocheilus anshuiensis]
LMS_transcript/1221	0.5	0.77	0.52	1.16	1.05	1.02	3.29	1.42	2.88	PREDICTED: NACHT, LRR and PYD domains-containing protein 12-like [Sinocyclocheilus grahami]
LMS_transcript/12217	0	0	0.12	0.37	0	0.04	0.51	1.25	0.87	PREDICTED: protein brambleberry isoform X2 [Sinocyclocheilus rhinocerous]
LMS_transcript/12226	7.07	0.94	2.07	4.62	6.22	6.99	1.69	2.13	2.75	PREDICTED: dual specificity protein phosphatase 1-like [Sinocyclocheilus grahami]
LMS_transcript/12227	123.68	157.51	89.83	24.93	23.65	37.28	25.81	20.97	19.63	hypothetical protein cypCar_00034489 [Cyprinus carpio]
LMS_transcript/12247	4.67	33.4	62.9	122.13	123.81	105.22	196.93	166.28	201.96	PREDICTED: homogentisate 1,2-dioxygenase-like [Cyprinus carpio]
LMS_transcript/12286	17.26	16.02	15.26	55.67	33.13	56.49	22.34	12.23	13.78	CCAAT/enhancer-binding protein gamma [Danio rerio]
LMS_transcript/12294	5.23	3.93	3.99	2.68	2.43	3.67	1.04	1.8	1.66	hypothetical protein cypCar_00011618, partial [Cyprinus carpio]
LMS_transcript/12334	0.47	0.09	0.08	0.12	0.53	1.62	0.93	0.97	1.05	PREDICTED: protein downstream neighbor of son homolog isoform X1 [Sinocyclocheilus rhinocerous]
LMS_transcript/12336	0.6	0.76	0.57	0.58	0.12	1.47	5.63	5.34	4.5	PREDICTED: LOW QUALITY PROTEIN: serine/threonine-protein kinase PLK1-like [Cyprinus carpio]
LMS_transcript/12337	0.39	1.63	1.2	0.31	1.66	1.22	3.61	3.39	2.35	PREDICTED: exocyst complex component 3-like [Sinocyclocheilus rhinocerous]
LMS_transcript/12341	0.03	0.33	0.29	0.03	0.68	0.39	0.72	1.58	0.89	chemokine (C-X-C motif) ligand 12b (stromal cell-derived factor 1) precursor [Danio rerio]
LMS_transcript/12343	0.85	0.93	1.49	0.34	0.68	0.8	2.79	1.6	1.36	PREDICTED: protein disulfide-isomerase A3-like [Cyprinus carpio]
LMS_transcript/12353	4.72	20.74	37.56	94.07	88.23	39.89	160.29	121.26	169.08	PREDICTED: 3 beta-hydroxysteroid dehydrogenase type 7-like [Sinocyclocheilus grahami]
LMS_transcript/12415	5.29	10.45	16.01	38.66	28.02	34.86	65.12	45.56	60.04	PREDICTED: dihydropyrimidinase-like [Sinocyclocheilus rhinocerous]
LMS_transcript/12422	0.79	1.36	2.67	1.95	1.63	3.12	6.44	4.46	6.21	PREDICTED: uncharacterized protein LOC107724087 [Sinocyclocheilus rhinocerous]
LMS_transcript/12425	26.2	14.71	13.45	13.31	8.07	13.41	4.01	5.89	3.23	PREDICTED: nuclear pore complex protein Nup50-like [Sinocyclocheilus anshuiensis]
LMS_transcript/12444	2.73	1.59	2.16	5.01	1.56	2.64	10.96	4.94	7.51	PREDICTED: cytochrome P450 2J2-like [Sinocyclocheilus rhinocerous]
LMS_transcript/12475	11.53	18.49	11.7	13.96	7.96	13.86	5.07	3.18	4.32	PREDICTED: phosphatidylserine decarboxylase proenzyme, mitochondrial-like [Sinocyclocheilus grahami]
LMS_transcript/12480	0.78	0.75	1.03	1.09	0	0.63	2.98	2.34	4.34	#N/A
LMS_transcript/12481	2.13	5.26	3.6	4.68	4.55	8.17	2.18	1.12	1.15	PREDICTED: vascular endothelial growth factor receptor 3-like [Sinocyclocheilus anshuiensis]
LMS_transcript/12500	1.05	1.79	0.91	0.7	1.39	1.78	0.13	0.09	0.35	PREDICTED: box C/D snoRNA protein 1-like isoform X1 [Sinocyclocheilus anshuiensis]
LMS_transcript/12505	0.27	0.23	0.37	1.52	1.43	1.87	0.09	0.45	0.28	PREDICTED: Krueppel-like factor 5 [Sinocyclocheilus anshuiensis]
LMS_transcript/12517	1.63	11.11	13.47	15.36	15.89	8.21	35.46	25.5	26.17	PREDICTED: ATP-binding cassette sub-family G member 2-like [Sinocyclocheilus grahami]
LMS_transcript/12521	3.19	3.65	2.88	5.72	4.93	6.26	2.75	1.12	0.75	PREDICTED: Na(+)/H(+) exchanger beta-like isoform X1 [Sinocyclocheilus rhinocerous]
LMS_transcript/12524	1.5	0.82	0.86	0.29	0.85	0.68	0.24	0.15	0.26	#N/A
LMS_transcript/12526	8.75	10.1	9.18	7.65	7.72	16.77	3.62	2.93	2.63	PREDICTED: digestive organ expansion factor-like [Sinocyclocheilus rhinocerous]
LMS_transcript/12533	41.34	32.58	22.59	65.92	34.61	67.18	12.23	16.27	11.09	PREDICTED: tetraspanin-31 [Sinocyclocheilus anshuiensis]
LMS_transcript/12542	0.9	1.31	1.27	1.8	2.51	4.77	4.54	3.75	3.92	#N/A
LMS_transcript/12550	1.38	0.46	0.1	2.75	1.45	2.32	3.4	1.54	3.67	PREDICTED: delta-1-pyrroline-5-carboxylate dehydrogenase, mitochondrial [Pygocentrus nattereri]
LMS_transcript/12594	30.44	25.59	23.71	63.41	40.11	53.42	12.23	20.67	14.32	PREDICTED: uncharacterized protein LOC107668613 [Sinocyclocheilus anshuiensis]
LMS_transcript/12612	0.89	0.65	1	0.31	0.27	1.25	0.09	0.18	0.09	PREDICTED: zinc finger protein 883-like [Cyprinus carpio]
LMS_transcript/12646	21.39	12.95	16.85	40.06	31.37	16	2.68	6.03	3.58	PREDICTED: phospholipase DDHD2-like [Sinocyclocheilus anshuiensis]
LMS_transcript/12653	3.99	22.58	34.31	60.18	45.7	44.57	125.7	62.09	129.87	PREDICTED: regucalcin [Sinocyclocheilus rhinocerous]
LMS_transcript/12702	29.92	21.23	25.49	14.22	8.6	12.8	3.76	12.1	3.94	LOC568145 protein, partial [Danio rerio]
LMS_transcript/12713	1.59	2.5	2.32	9.42	3.23	6.05	8.6	7.33	6.23	PREDICTED: E3 ubiquitin-protein ligase TRIM39-like isoform X3 [Cyprinus carpio]
LMS_transcript/12727	1.57	7.07	10.83	35.69	33.47	22.23	20.89	20.04	30.41	hypothetical protein cypCar_00033180 [Cyprinus carpio]
LMS_transcript/1276	3.19	2	1.91	2.82	1.14	0.88	2.91	3.76	4.31	PREDICTED: disheveled-associated activator of morphogenesis 1-like [Sinocyclocheilus grahami]
LMS_transcript/12772	5.09	13.81	10.8	6.41	13.89	9.61	33.91	29.35	35.07	PREDICTED: sulfite oxidase-like [Sinocyclocheilus anshuiensis]
LMS_transcript/12773	55.1	34.23	36.7	21.48	10.43	27.68	8.53	10.63	5.23	hypothetical protein cypCar_00001002 [Cyprinus carpio]
LMS_transcript/12775	1.54	0.92	0.92	1.04	1.42	2.02	0.15	0.15	0.28	PREDICTED: metalloproteinase inhibitor 3-like [Sinocyclocheilus grahami]
LMS_transcript/12779	16.34	10.34	6.88	13.52	7.73	14.34	3.44	5.4	2.82	PREDICTED: nuclear distribution protein nudE-like 1-B [Sinocyclocheilus rhinocerous]
LMS_transcript/12784	0.63	1.93	3.43	0.25	0.59	0.98	2.93	3.71	1.87	PREDICTED: repressor of RNA polymerase III transcription MAF1 homolog isoform X1 [Sinocyclocheilus grahami]
LMS_transcript/12785	0.69	0.21	0.17	0	0.12	0.63	1.63	0.79	1.73	PREDICTED: N-acetyltransferase ESCO2-like [Sinocyclocheilus rhinocerous]
LMS_transcript/1282	10.96	34.06	27.91	78.59	112.65	92.43	11.24	20.99	20.14	PREDICTED: transferrin receptor protein 1-like isoform X1 [Sinocyclocheilus rhinocerous]
LMS_transcript/12860	28.1	14.54	7.32	46.1	25.78	52.87	7.2	8.3	10.24	PREDICTED: uncharacterized protein LOC107750860 [Sinocyclocheilus rhinocerous]
LMS_transcript/12876	0.4	0.35	0.4	0.84	0.84	1.07	0.33	0.12	0.14	PREDICTED: ubiquitin carboxyl-terminal hydrolase 2-like isoform X2 [Sinocyclocheilus anshuiensis]
LMS_transcript/12881	8.48	9.41	7.53	64.11	42.48	21.01	91.58	57.3	125.9	PREDICTED: protein NDRG1-like isoform X1 [Sinocyclocheilus rhinocerous]
LMS_transcript/12882	5.99	6.76	6.05	2.86	2.72	3.15	7.63	5.71	7.91	PREDICTED: beta-1-syntrophin-like [Sinocyclocheilus grahami]
LMS_transcript/12893	31.79	17.54	28.74	10.01	19.53	14.21	11.13	8.63	8.11	PREDICTED: tropomyosin alpha-3 chain isoform X5 [Sinocyclocheilus rhinocerous]
LMS_transcript/12894	0.04	0.1	0.03	1.52	0.74	0.48	0	0	0	PREDICTED: proteinase-activated receptor 2-like [Sinocyclocheilus rhinocerous]
LMS_transcript/12931	0.09	3.72	5.57	33.31	18.87	33.81	91.66	39.62	78.58	PREDICTED: 24-hydroxycholesterol 7-alpha-hydroxylase-like isoform X1 [Sinocyclocheilus anshuiensis]
LMS_transcript/12936	3.26	3.94	3.11	10.79	10	11.44	2.92	2.26	4.1	PREDICTED: F-box only protein 8-like [Sinocyclocheilus anshuiensis]
LMS_transcript/1294	2.51	2.7	4.12	8.01	11.05	9.86	2	2.33	1.57	PREDICTED: growth factor receptor-bound protein 10-like isoform X1 [Cyprinus carpio]
LMS_transcript/12942	0.39	0.8	0.11	10.37	6.97	9.88	0.33	12.13	4.47	PREDICTED: 4F2 cell-surface antigen heavy chain-like [Sinocyclocheilus anshuiensis]
LMS_transcript/12943	2.37	3.17	3.64	1.38	1.26	3.17	1.13	1.06	0.9	PREDICTED: dnaJ homolog subfamily C member 21 [Cyprinus carpio]
LMS_transcript/12944	0.08	0	0	0	0.03	0.57	1.01	1.36	1.5	PREDICTED: kinesin-like protein KIF2C [Sinocyclocheilus grahami]
LMS_transcript/12948	28.71	11	4.58	25.79	23.1	23.19	3.1	4.42	2.67	PREDICTED: dual specificity protein phosphatase 1-like [Sinocyclocheilus grahami]
LMS_transcript/12964	0.21	0.42	0.23	0.13	0.15	0.35	1.5	1.56	1.09	PREDICTED: shugoshin-like 1 isoform X1 [Sinocyclocheilus anshuiensis]
LMS_transcript/12969	1.59	0.66	1.27	0.95	1.62	2.21	0.36	0.25	0.34	PREDICTED: U3 small nucleolar RNA-associated protein 6 homolog [Sinocyclocheilus rhinocerous]
LMS_transcript/12973	0.99	11.69	20.88	14.55	16.29	27.26	70.89	35.64	53.18	PREDICTED: malate synthase, glyoxysomal-like [Sinocyclocheilus anshuiensis]
LMS_transcript/13006	13.86	11.36	17.82	59.43	44.27	30.1	11.64	14.61	10.9	PREDICTED: cysteine desulfurase, mitochondrial-like isoform X2 [Sinocyclocheilus grahami]
LMS_transcript/1301	0.33	0.04	0.23	0.3	0.04	0.35	2.01	1.21	1.57	PREDICTED: Fanconi anemia group I protein-like [Sinocyclocheilus anshuiensis]
LMS_transcript/13043	8.71	14.03	18.35	25.59	38.63	31.82	68.14	56.7	72.69	PREDICTED: protein NDRG1-like isoform X1 [Sinocyclocheilus rhinocerous]
LMS_transcript/13045	3.96	5.65	6.37	16.4	12.73	5.55	13.7	13.23	17.31	PREDICTED: transketolase-like [Sinocyclocheilus rhinocerous]
LMS_transcript/13073	0.12	0.14	0.18	0.14	0.77	0.7	0.78	0.62	0.88	PREDICTED: GTP:AMP phosphotransferase AK3, mitochondrial-like [Sinocyclocheilus anshuiensis]
LMS_transcript/13113	34.86	17.6	8.17	78.18	23.63	50.44	3.34	4.91	2.91	PREDICTED: sodium/bile acid cotransporter 4-like isoform X1 [Sinocyclocheilus grahami]
LMS_transcript/13115	0.06	1.14	0.29	0.28	0.36	0.29	2.19	1.41	2.12	PREDICTED: F-box/LRR-repeat protein 6-like [Sinocyclocheilus rhinocerous]
LMS_transcript/13120	1.21	1.99	1.3	3.19	4.99	6.59	0.64	1.5	0.35	PREDICTED: protein phosphatase 1 regulatory subunit 12B-like [Cyprinus carpio]
LMS_transcript/13136	0	0.03	0.06	0.04	0.06	0.18	1.1	0.82	1.13	PREDICTED: protein FAM83D-like [Sinocyclocheilus anshuiensis]
LMS_transcript/13148	1.57	1.47	1.18	2.42	0.32	2.13	0.36	0.31	0.06	PREDICTED: nuclear distribution protein nudE-like 1-B [Cyprinus carpio]
LMS_transcript/13163	36.33	26.03	29.41	46.68	31.73	41	10.24	15.27	11.26	PREDICTED: sperm-associated antigen 1A [Sinocyclocheilus rhinocerous]
LMS_transcript/1319	0.1	0.29	0.27	0.44	0.23	0.25	0.53	1.26	0.94	PREDICTED: volume-regulated anion channel subunit LRRC8A-like [Sinocyclocheilus rhinocerous]
LMS_transcript/13194	0.52	1.22	0.82	0.17	0.36	0.62	0.3	0.24	0.06	hypothetical protein cypCar_00011200 [Cyprinus carpio]
LMS_transcript/13218	32.22	42.43	23.99	51.21	61.89	45.75	5.06	33.19	8.81	PREDICTED: interleukin-1 receptor type 1-like isoform X1 [Sinocyclocheilus anshuiensis]
LMS_transcript/13226	16.54	27.02	22.59	11.12	10.02	10.36	7.19	8.53	5.42	PREDICTED: LOW QUALITY PROTEIN: ERO1-like protein beta [Sinocyclocheilus grahami]
LMS_transcript/13256	3.44	5.55	6.57	11.03	9.35	5.5	2.45	3.49	2.28	hypothetical protein cypCar_00039063 [Cyprinus carpio]
LMS_transcript/13283	10.67	7.36	6.44	9.25	5.77	9.56	2.35	3.43	2.23	PREDICTED: apoptosis regulator BAX-like [Sinocyclocheilus grahami]
LMS_transcript/13294	3.76	1.88	4.04	0.2	0	1.7	2.79	0.47	1.54	hypothetical protein cypCar_00021082 [Cyprinus carpio]
LMS_transcript/13304	17.27	15.05	15.08	7.05	5.51	14.11	1.34	3.71	1.49	PREDICTED: CTP synthase 1 [Sinocyclocheilus rhinocerous]
LMS_transcript/13312	0.25	0.52	0.3	0.29	0.28	0.81	3.79	4.08	3.63	PREDICTED: protein regulator of cytokinesis 1-like [Sinocyclocheilus anshuiensis]
LMS_transcript/13322	1.19	1.25	1.11	1.47	1	1.85	6.57	4.55	4.99	PREDICTED: chromosomal protein D1-like [Sinocyclocheilus grahami]
LMS_transcript/13330	1	3.5	5.31	14.04	11.27	16.72	41.11	16.84	27.6	hypothetical protein cypCar_00007935, partial [Cyprinus carpio]
LMS_transcript/13332	0.13	0.03	0.06	0.5	0.54	0.87	0.03	0.22	0.03	PREDICTED: copine-2 [Sinocyclocheilus anshuiensis]
LMS_transcript/13362	14.43	9.95	9.78	8.22	9.34	19.99	3.09	3.57	2.07	PREDICTED: nucleolar protein 58-like isoform X3 [Sinocyclocheilus rhinocerous]
LMS_transcript/1338	4.53	2.8	4.22	3.31	2.16	3.85	1.23	1.32	0.84	PREDICTED: dematin-like isoform X1 [Sinocyclocheilus grahami]
LMS_transcript/13394	0.27	0.19	0.21	0.32	0.4	0.47	0.81	1.08	1.77	PREDICTED: protein Njmu-R1-like isoform X1 [Cyprinus carpio]
LMS_transcript/1341	2.59	2.53	5	1.03	0.49	1.8	0.39	0.83	0.7	PREDICTED: uncharacterized protein LOC107659565 [Sinocyclocheilus anshuiensis]
LMS_transcript/13425	1.03	2.7	1.59	1.2	1.11	0.68	4.98	6.76	12.08	PREDICTED: LOW QUALITY PROTEIN: legumain-like [Cyprinus carpio]
LMS_transcript/13430	14.81	27.78	40.14	69.05	53.57	42.02	315.76	133.17	275.43	PREDICTED: protein NDRG1-like isoform X1 [Sinocyclocheilus rhinocerous]
LMS_transcript/13437	0.42	0.06	0.06	0.19	0.09	0.32	1.91	1.37	1.55	hypothetical protein cypCar_00001734 [Cyprinus carpio]
LMS_transcript/13453	25.83	0.53	5.53	4.75	2.69	0.84	0	0	0	PREDICTED: dipeptidase 1 isoform X1 [Sinocyclocheilus anshuiensis]
LMS_transcript/13459	13.86	30.56	54.38	26.76	23.56	38.6	100.97	45.3	73.74	PREDICTED: bifunctional purine biosynthesis protein PURH-like [Sinocyclocheilus grahami]
LMS_transcript/1346	1.03	0.48	0.64	0.57	0.62	0.97	5.73	4.49	3.74	PREDICTED: LOW QUALITY PROTEIN: condensin complex subunit 1-like [Sinocyclocheilus rhinocerous]
LMS_transcript/13464	0.21	0.3	0.53	0.8	0.68	0.74	2.79	2.08	2.78	PREDICTED: acid trehalase-like protein 1 [Sinocyclocheilus rhinocerous]
LMS_transcript/13474	1.25	0.6	0.28	0.44	0.4	0.35	2.74	1.36	2.3	PREDICTED: kinesin-like protein KIF22 [Sinocyclocheilus anshuiensis]
LMS_transcript/13488	0.12	0.48	0.65	0.24	0.3	0	2.01	0.88	0.82	PREDICTED: protein Njmu-R1-like isoform X1 [Cyprinus carpio]
LMS_transcript/13494	16.46	33.45	32.16	54.52	28.85	85.69	118.87	64.67	85.4	PREDICTED: complement C1s subcomponent-like [Sinocyclocheilus rhinocerous]
LMS_transcript/1350	3.95	2.61	3.96	1.75	1.15	3.66	12.19	7.57	7.95	PREDICTED: ecotropic viral integration site 5 protein homolog isoform X1 [Sinocyclocheilus rhinocerous]
LMS_transcript/13507	1.33	3.63	4.77	8	6.07	5.48	11.75	6.59	10.8	PREDICTED: lipoamide acyltransferase component of branched-chain alpha-keto acid dehydrogenase complex, mitochondrial-like [Sinocyclocheilus rhinocerous]
LMS_transcript/13508	3.15	5.58	8.13	2.17	4.22	1.41	7.9	6.36	8.36	PREDICTED: folate transporter 1-like isoform X2 [Sinocyclocheilus rhinocerous]
LMS_transcript/13531	2.64	2.7	2.34	0.96	0.87	2.89	0.84	1.02	0.42	PREDICTED: mini-chromosome maintenance complex-binding protein-like [Cyprinus carpio]
LMS_transcript/13542	0.24	0	0.06	0	0	0.16	1.84	1.29	0.53	PREDICTED: protein regulator of cytokinesis 1-like isoform X2 [Sinocyclocheilus rhinocerous]
LMS_transcript/13544	1.56	0	6.39	5.85	4.07	5.67	1.42	2.92	0.24	PREDICTED: sphingomyelin synthase-related protein 1-like isoform X1 [Cyprinus carpio]
LMS_transcript/13547	1.28	1.73	2.56	0.85	1.34	2.51	6.88	5.1	6.36	PREDICTED: sodium-dependent multivitamin transporter-like isoform X3 [Sinocyclocheilus anshuiensis]
LMS_transcript/13608	10.59	16.39	22.45	8.48	13.9	15.79	34	30.53	38.96	PREDICTED: nuclear ubiquitous casein and cyclin-dependent kinase substrate 1-like isoform X1 [Sinocyclocheilus grahami]
LMS_transcript/13637	0.37	2.41	8.98	16.4	48.14	5.48	25.42	36.15	27.1	hypothetical protein cypCar_00009075 [Cyprinus carpio]
LMS_transcript/13664	62.35	300.81	332.6	1754.68	1488.66	1242.65	161.55	591.01	387.13	PREDICTED: 1,25-dihydroxyvitamin D(3) 24-hydroxylase, mitochondrial [Sinocyclocheilus grahami]
LMS_transcript/13679	2.5	2.76	19.85	13.66	4.34	10.53	26	60.75	31.79	PREDICTED: pyruvate dehydrogenase (acetyl-transferring) kinase isozyme 2, mitochondrial-like [Sinocyclocheilus rhinocerous]
LMS_transcript/13700	15.87	8.24	11.34	6.24	8.18	7.28	3.79	4.99	3.5	PREDICTED: heat shock 70 kDa protein 14 [Sinocyclocheilus anshuiensis]
LMS_transcript/13704	8.84	7.26	6.78	4.52	5.52	10.83	2.71	3.05	1.98	PREDICTED: U3 small nucleolar RNA-associated protein 4 homolog [Cyprinus carpio]
LMS_transcript/13725	12.7	10.31	7.09	12.76	10.56	8.37	4.76	3.97	3.21	PREDICTED: apoptosis regulator BAX-like [Sinocyclocheilus grahami]
LMS_transcript/13741	0.62	7.71	28.92	13.62	16.22	17.09	61.77	51.05	81.96	hypothetical protein cypCar_00037767 [Cyprinus carpio]
LMS_transcript/1377	5.53	4.15	2.43	1.39	1.82	6.68	0.73	1.32	1.05	PREDICTED: exportin-T-like [Sinocyclocheilus rhinocerous]
LMS_transcript/13786	0.8	0.85	0.87	2.71	5.05	4.54	1.32	1.54	0.9	PREDICTED: serine/threonine-protein kinase pim-3-like [Sinocyclocheilus grahami]
LMS_transcript/13791	3.06	12.47	15.2	78.54	60.91	35.07	30.73	36.48	30.33	PREDICTED: serine--pyruvate aminotransferase-like [Sinocyclocheilus rhinocerous]
LMS_transcript/13810	0.12	0.19	0.15	0.3	0.28	0.46	0.94	0.71	0.66	PREDICTED: 5&apos; exonuclease Apollo-like [Sinocyclocheilus grahami]
LMS_transcript/13836	8.28	15.94	14.18	17.43	14.64	19.83	2.82	4.81	4.67	PREDICTED: phosphatidylserine decarboxylase proenzyme, mitochondrial-like isoform X2 [Sinocyclocheilus anshuiensis]
LMS_transcript/13856	0.09	0.34	0.12	0.79	0.09	0.59	1.81	2.45	1.46	PREDICTED: P2X purinoceptor 4-like [Sinocyclocheilus rhinocerous]
LMS_transcript/13868	0.07	0.22	0.33	0.56	0.78	0.59	3.47	1.37	3.27	PREDICTED: protein Njmu-R1-like isoform X2 [Cyprinus carpio]
LMS_transcript/13892	3.15	1.31	1.48	4.98	5.76	3.9	9.65	5.73	7.71	PREDICTED: 3-hydroxyisobutyryl-CoA hydrolase, mitochondrial [Sinocyclocheilus anshuiensis]
LMS_transcript/13895	38.52	64.79	29.77	44.13	18.71	15.76	9.04	11.19	10.15	PREDICTED: homocysteine-responsive endoplasmic reticulum-resident ubiquitin-like domain member 1 protein [Sinocyclocheilus rhinocerous]
LMS_transcript/13897	19.5	17.1	6.92	3.88	1.71	4.85	1.2	1.33	0.85	PREDICTED: adenosine monophosphate-protein transferase FICD-like [Sinocyclocheilus rhinocerous]
LMS_transcript/13904	7.19	17.94	34.46	29.79	27.39	19.59	5.38	10.09	3.34	PREDICTED: cytosolic purine 5&apos;-nucleotidase-like isoform X1 [Sinocyclocheilus anshuiensis]
LMS_transcript/13909	36.67	39.53	57.72	25.41	20.75	31.61	74.51	54.37	61.66	PREDICTED: N-acetylserotonin O-methyltransferase-like protein [Sinocyclocheilus rhinocerous]
LMS_transcript/13913	8.8	12.2	12.08	6.2	2.54	7.65	3.23	2.94	1.79	PREDICTED: alpha-1,3-mannosyl-glycoprotein 2-beta-N-acetylglucosaminyltransferase-like [Sinocyclocheilus grahami]
LMS_transcript/13937	7.44	5.36	2.76	7.04	3.41	8.34	2.07	1.62	2.32	hypothetical protein cypCar_00031065, partial [Cyprinus carpio]
LMS_transcript/13953	47.13	28.96	26.1	76.21	35.67	66.55	10.13	24.33	9.53	PREDICTED: induced myeloid leukemia cell differentiation protein Mcl-1 homolog [Sinocyclocheilus rhinocerous]
LMS_transcript/13960	7.98	12.82	13.03	15.74	13.66	16.23	4.98	6.13	4.76	PREDICTED: GTP-binding protein 10 isoform X1 [Sinocyclocheilus anshuiensis]
LMS_transcript/13965	4.63	7.76	8.45	19.19	14.08	17.8	32.52	16.44	20.28	PREDICTED: interferon-induced 35 kDa protein homolog [Sinocyclocheilus rhinocerous]
LMS_transcript/1397	8.94	6.05	6.43	6.86	4.34	8.79	2.49	3.36	2.18	PREDICTED: heterogeneous nuclear ribonucleoprotein U-like, partial [Cyprinus carpio]
LMS_transcript/13975	30.12	19.67	23.32	15.03	16.75	30.59	6.02	8.58	6.07	PREDICTED: pumilio homolog 3 isoform X2 [Sinocyclocheilus anshuiensis]
LMS_transcript/13986	0.53	0.78	0.88	0.19	0.45	0.2	1.25	0.89	2.01	PREDICTED: proline-rich protein PRCC-like isoform X1 [Sinocyclocheilus rhinocerous]
LMS_transcript/13994	6.54	5.85	2.25	10.59	6.02	8.39	2.88	2.05	1.77	PREDICTED: zinc finger protein 40-like isoform X2 [Sinocyclocheilus anshuiensis]
LMS_transcript/14000	31.04	50.74	19.97	16.36	10.01	12.44	6.92	5.95	7.89	PREDICTED: platelet-activating factor acetylhydrolase-like isoform X1 [Sinocyclocheilus anshuiensis]
LMS_transcript/14014	2.38	2.8	3.18	1.4	1.48	2.28	1.15	0.31	1.32	vacuolar protein sorting-associated protein 4A isoform X1 [Danio rerio]
LMS_transcript/14015	1.03	1.2	6.19	22.67	44.56	8.86	67.09	59.89	72.44	PREDICTED: 4-aminobutyrate aminotransferase, mitochondrial-like [Sinocyclocheilus anshuiensis]
LMS_transcript/14025	3.21	5.37	2.79	3.49	2.46	2.99	1.18	1.55	1.27	PREDICTED: caspase-6-like isoform X1 [Sinocyclocheilus rhinocerous]
LMS_transcript/14030	0.64	0.7	1.49	0.55	0.6	0.63	10.74	5.91	9.12	PREDICTED: dual specificity protein phosphatase CDC14A-like isoform X2 [Sinocyclocheilus anshuiensis]
LMS_transcript/14045	0.31	0.16	0.15	0.1	0.22	0.3	4.17	3.94	3.82	PREDICTED: cell division cycle protein 20 homolog [Sinocyclocheilus rhinocerous]
LMS_transcript/14059	0	21.39	18.31	62.7	43.26	4.1	191.87	112.75	242.49	hypothetical protein cypCar_00000851 [Cyprinus carpio]
LMS_transcript/14069	1.57	1.16	2.41	9.01	7.52	12.65	2.53	3.97	2.04	PREDICTED: prestin [Cyprinus carpio]
LMS_transcript/14086	1.43	2.5	2.47	1.07	0.82	0	0.69	0.37	0.46	hypothetical protein cypCar_00029567 [Cyprinus carpio]
LMS_transcript/14158	7.68	12.75	8.99	67.6	56.46	31.29	10.84	16.24	13.35	hypothetical protein cypCar_00013777 [Cyprinus carpio]
LMS_transcript/14174	0	0.08	0.09	0.53	0.1	0.38	0.52	0.94	1.19	PREDICTED: antimicrobial peptide NK-lysin-like [Sinocyclocheilus anshuiensis]
LMS_transcript/14185	0.28	0	0	0.69	0.57	1.89	0.03	0	0.03	PREDICTED: probable G-protein coupled receptor 75 [Sinocyclocheilus grahami]
LMS_transcript/14201	29.56	73.72	8.5	2287.98	1463.42	1945.81	4114.57	3154.12	1322.69	transferrin variant A [Carassius cuvieri]
LMS_transcript/14202	100.9	99.86	63.98	13.58	10.51	13.88	17.41	12.92	12.11	PREDICTED: translocating chain-associated membrane protein 1-like 1 [Cyprinus carpio]
LMS_transcript/14220	2.81	4.58	5.9	5.81	5.48	6.45	20.64	14.57	11.16	PREDICTED: apoptosis-inducing factor 2 [Sinocyclocheilus grahami]
LMS_transcript/14227	2.21	3.84	7.53	3.86	3	4.36	12.57	6.72	9.9	PREDICTED: bifunctional purine biosynthesis protein PURH-like [Sinocyclocheilus grahami]
LMS_transcript/14232	3.03	4.02	1.78	2.14	1.82	2.84	0.71	0.47	0.72	hypothetical protein cypCar_00004952, partial [Cyprinus carpio]
LMS_transcript/14241	99.49	49.7	50.11	34.53	26.04	53.6	8.58	11.1	9.1	Prmt1 protein, partial [Danio rerio]
LMS_transcript/14246	0.15	0	0.13	0.05	0.18	1.63	3.44	1.34	2.75	PREDICTED: protein NDRG3-like isoform X2 [Cyprinus carpio]
LMS_transcript/14248	2.24	1.64	2.02	0.98	0.88	2.34	0.1	0.65	0.27	PREDICTED: 14-3-3 protein gamma-B [Sinocyclocheilus grahami]
LMS_transcript/14263	2.77	3.26	1.88	4.53	6.21	2.43	0.52	0.31	0.45	PREDICTED: insulin-induced gene 1 protein [Sinocyclocheilus rhinocerous]
LMS_transcript/14267	5.8	4.86	8.86	1.2	3.79	3.69	2.48	3.34	1.48	hypothetical protein cypCar_00008855 [Cyprinus carpio]
LMS_transcript/1428	0.3	0.27	0.13	0.5	1.29	1.42	0.22	0.35	0.14	PREDICTED: calcium-dependent secretion activator 2-like isoform X4 [Sinocyclocheilus rhinocerous]
LMS_transcript/14281	15.57	11.56	9.48	7.14	7.87	12.84	3.81	4.72	4.47	PREDICTED: eukaryotic peptide chain release factor subunit 1 [Anolis carolinensis]
LMS_transcript/14283	7.32	8.86	7.5	46.24	19.03	35.49	9.28	7.62	8.9	PREDICTED: ciliary neurotrophic factor receptor subunit alpha-like [Sinocyclocheilus rhinocerous]
LMS_transcript/143	16.87	9.59	8.65	5.11	3.86	11.01	2.15	2.77	1.89	PREDICTED: sarcoplasmic/endoplasmic reticulum calcium ATPase 2 [Sinocyclocheilus grahami]
LMS_transcript/14302	35.09	33.16	23.4	8.97	6.86	11.73	5.01	5.49	3.97	PREDICTED: solute carrier family 35 member B1 [Sinocyclocheilus grahami]
LMS_transcript/14331	20.5	7.57	4.32	7.13	11.7	10.68	2.35	2.7	1.48	PREDICTED: connective tissue growth factor-like [Sinocyclocheilus grahami]
LMS_transcript/14342	169.37	126.27	109.14	131.4	108.4	197.48	31.7	44.52	27.31	eukaryotic translation initiation factor 4A, isoform 1A [Danio rerio]
LMS_transcript/14358	0.29	11.02	9.97	45.52	54.07	36	29.89	42.61	30.11	PREDICTED: beta,beta-carotene 15,15&apos;-dioxygenase-like isoform X1 [Sinocyclocheilus grahami]
LMS_transcript/1436	2.6	11.7	21.34	42.25	29.63	23.48	40.96	28.87	51.18	PREDICTED: aldehyde oxidase 1-like isoform X1 [Sinocyclocheilus grahami]
LMS_transcript/14377	23.4	62.56	49.12	194.81	184.74	228.61	315.5	347.58	456.12	UDP-glucose pyrophosphorylase 2a [Danio rerio]
LMS_transcript/14387	2.71	3.2	3.97	5.57	4.1	5.41	11.36	8.68	9.06	hypothetical protein cypCar_00025180, partial [Cyprinus carpio]
LMS_transcript/14415	3.26	20.17	32.24	67.74	45.47	50.09	80.53	71.36	89.33	PREDICTED: aldehyde dehydrogenase family 9 member A1-B isoform X1 [Sinocyclocheilus anshuiensis]
LMS_transcript/1443	20.96	24.47	16.71	4.69	5.36	5.21	5.64	5.18	4.32	PREDICTED: protein sel-1 homolog 1-like isoform X1 [Sinocyclocheilus rhinocerous]
LMS_transcript/14436	10.71	1.63	1.66	7.21	5.84	6.06	1.89	2.13	0.94	PREDICTED: ras-related protein Rab-24-like [Sinocyclocheilus grahami]
LMS_transcript/14463	0.12	0.52	0.24	1.76	2.05	0.22	2.27	5.5	2.26	inositol-3-phosphate synthase [Cyprinus carpio]
LMS_transcript/14499	1.28	1.59	7.56	4.6	3.41	2.32	11.99	10.8	5.46	PREDICTED: copine-4-like [Sinocyclocheilus grahami]
LMS_transcript/14530	16.12	58.85	93.14	308.25	189.58	281.48	465.95	369.91	385.49	PREDICTED: aldehyde dehydrogenase, mitochondrial-like [Sinocyclocheilus anshuiensis]
LMS_transcript/14540	0.23	0.07	0.53	2.04	0.43	0.97	1.41	1.1	1.72	hypothetical protein cypCar_00025914 [Cyprinus carpio]
LMS_transcript/14541	0.06	0.09	0.06	0.13	0.13	0.33	0.87	1.05	0.84	PREDICTED: shugoshin 1-like isoform X2 [Cyprinus carpio]
LMS_transcript/14555	7.59	9.4	5.03	12.73	6.34	10.91	3.8	4.16	0.86	PREDICTED: annexin A11-like isoform X1 [Cyprinus carpio]
LMS_transcript/14568	2.25	24.16	34.47	65.85	153.62	142.65	278.59	379.16	309.21	PREDICTED: cytochrome P450 2K1-like isoform X1 [Sinocyclocheilus grahami]
LMS_transcript/14591	1.34	4.93	4.58	8.63	8.11	6.66	14.63	8.27	12.29	PREDICTED: major facilitator superfamily domain-containing protein 1-like [Sinocyclocheilus anshuiensis]
LMS_transcript/14592	0.81	1.47	2.98	5.83	5.92	4.4	7.83	4.66	8.83	PREDICTED: hydroxyacid-oxoacid transhydrogenase, mitochondrial [Sinocyclocheilus rhinocerous]
LMS_transcript/14597	0.42	0.26	0.22	0.3	0	0.41	2.04	0.93	1.1	PREDICTED: kinetochore protein NDC80 homolog [Sinocyclocheilus anshuiensis]
LMS_transcript/14602	2.27	1.31	1.25	2.01	1.26	1.75	0	0.63	0.55	inositol-3-phosphate synthase [Cyprinus carpio]
LMS_transcript/14604	0.23	0.85	2.27	4	2.1	2.41	3.82	2.73	5.28	PREDICTED: hydroxyacid-oxoacid transhydrogenase, mitochondrial [Sinocyclocheilus rhinocerous]
LMS_transcript/14606	0.2	0.36	0.38	0.86	0.56	0.51	1.2	0.76	1.79	PREDICTED: sorting and assembly machinery component 50 homolog B-like [Sinocyclocheilus rhinocerous]
LMS_transcript/14619	0	1.05	4.73	5.17	11.22	25.89	11.53	12.05	13.84	Serinc1 protein, partial [Danio rerio]
LMS_transcript/1462	5.95	5.25	4.04	1.95	1.9	3.26	0.42	1.11	0.55	PREDICTED: importin-13-like [Sinocyclocheilus anshuiensis]
LMS_transcript/14629	28.78	21.17	31.43	23.7	17.41	37.67	6.69	7.41	4.88	hypothetical protein cypCar_00014403 [Cyprinus carpio]
LMS_transcript/14632	1.15	12.76	44.23	40	34.02	74.31	817.58	311.84	664.46	PREDICTED: cytochrome P450 2F2-like [Sinocyclocheilus rhinocerous]
LMS_transcript/14643	21.67	27.89	24.61	64	67.31	31.39	10.24	17.69	16.82	PREDICTED: adiponectin receptor protein 2-like [Sinocyclocheilus anshuiensis]
LMS_transcript/14657	4.62	3.21	2.54	8.66	7.11	9.3	2.93	3.87	1.96	PREDICTED: folliculin-like isoform X1 [Sinocyclocheilus anshuiensis]
LMS_transcript/14700	0.76	0.3	0.14	1.5	4.87	1.35	1.38	2.18	3.47	bladder cancer-associated protein [Astyanax mexicanus]
LMS_transcript/14701	6.38	7.24	10.61	7.6	4.37	5.39	2.65	3.4	2.21	PREDICTED: serine/threonine-protein phosphatase alpha-2 isoform-like [Sinocyclocheilus grahami]
LMS_transcript/14710	3.62	2.71	5.51	2.22	1.65	2.1	1.15	1.48	0.75	PREDICTED: uncharacterized protein PB18E9.04c-like [Sinocyclocheilus grahami]
LMS_transcript/14749	0.51	0.59	0.16	2.69	1.47	1.49	0.7	0.36	0.37	PREDICTED: dual specificity protein phosphatase 16-like [Sinocyclocheilus anshuiensis]
LMS_transcript/14755	21.1	25.24	18.5	21.52	7.71	10.62	4.22	6.12	5.53	#N/A
LMS_transcript/14788	0.4	0.35	0.66	0.3	0.9	0.69	3.06	2.39	3.46	PREDICTED: dual specificity protein phosphatase CDC14A-like isoform X3 [Sinocyclocheilus anshuiensis]
LMS_transcript/14792	0.56	0.1	0.19	0.17	0.09	0.56	3.56	3.57	3.46	PREDICTED: carboxy-terminal kinesin 2-like isoform X1 [Cyprinus carpio]
LMS_transcript/14793	68.64	73.03	103.71	214.71	190.21	175.22	7.02	9.17	9.91	PREDICTED: thyroxine 5-deiodinase-like [Sinocyclocheilus anshuiensis]
LMS_transcript/14807	247.24	315.46	103.13	461.7	151.01	336.31	40.93	53.08	53.6	hypothetical protein cypCar_00001286, partial [Cyprinus carpio]
LMS_transcript/14808	19.16	48.14	11.47	110.94	120.73	89.76	245.52	122.14	187.8	PREDICTED: methylmalonate-semialdehyde dehydrogenase [acylating], mitochondrial-like isoform X1 [Sinocyclocheilus rhinocerous]
LMS_transcript/14819	3.92	8.45	9.63	5.68	5.61	4.51	16.53	13.56	13.49	PREDICTED: peptidyl-prolyl cis-trans isomerase FKBP8-like [Sinocyclocheilus anshuiensis]
LMS_transcript/14861	0.31	0.85	0.2	0.88	0.52	1.7	4.7	1.98	3.01	PREDICTED: mitochondrial enolase superfamily member 1 [Sinocyclocheilus rhinocerous]
LMS_transcript/14869	6.09	5.33	9.01	16.82	8.53	12.16	4.3	4.18	3.84	PREDICTED: RNA 3&apos;-terminal phosphate cyclase-like [Sinocyclocheilus rhinocerous]
LMS_transcript/14873	17.51	13.16	15.79	15.35	13.55	15.63	5.12	5.18	5.46	PREDICTED: mitochondrial fission regulator 1 [Sinocyclocheilus rhinocerous]
LMS_transcript/14874	4.94	4	10.76	12.04	11.27	16.87	36.17	39.2	22.46	PREDICTED: solute carrier family 22 member 7-like [Cyprinus carpio]
LMS_transcript/14875	3.78	28.85	48.14	109.32	104.97	98.52	182.08	151.95	173.57	PREDICTED: homogentisate 1,2-dioxygenase-like [Sinocyclocheilus grahami]
LMS_transcript/14885	0.46	3.91	2.65	0.97	0.51	0.19	1.26	1.93	2.77	PREDICTED: ribonuclease T2-like isoform X1 [Sinocyclocheilus rhinocerous]
LMS_transcript/14893	169.6	28.64	10.6	350.13	141.42	182.44	30.05	45.41	26.68	PREDICTED: pyruvate dehydrogenase (acetyl-transferring) kinase isozyme 2, mitochondrial-like [Sinocyclocheilus rhinocerous]
LMS_transcript/14897	0.47	0.59	0.7	1.15	0.77	0.63	2.48	2.93	2.34	PREDICTED: fizzy-related protein homolog isoform X2 [Sinocyclocheilus rhinocerous]
LMS_transcript/14904	2.73	3.34	7.52	23.4	27.58	18.67	67.49	29.12	49.61	PREDICTED: solute carrier family 25 member 39-like isoform X1 [Sinocyclocheilus anshuiensis]
LMS_transcript/14906	30.21	41.79	85.19	10.13	9.65	17.76	29.06	28.31	37.7	fatty acid elongase [Cyprinus carpio]
LMS_transcript/14927	20.21	24.11	12.73	30.96	15.56	22.57	5.32	7.87	7.32	PREDICTED: protein tyrosine phosphatase type IVA 2 [Sinocyclocheilus grahami]
LMS_transcript/14939	0.36	0.1	0.03	0.28	0.07	0.52	2.45	2.1	2.28	PREDICTED: DNA-directed primase/polymerase protein-like [Sinocyclocheilus anshuiensis]
LMS_transcript/14942	8.25	6.11	7.06	3.4	4.31	8.18	2.19	3.93	2.07	PREDICTED: U3 small nucleolar ribonucleoprotein protein MPP10-like [Sinocyclocheilus anshuiensis]
LMS_transcript/14960	0.07	0.16	0.19	0.71	0.7	0.32	1.16	0.68	1.29	PREDICTED: cell division control protein 6 homolog [Sinocyclocheilus rhinocerous]
LMS_transcript/14963	4.79	5.37	7.19	2.15	3.71	5.23	1.96	2.75	1.83	PREDICTED: CTD nuclear envelope phosphatase 1A-like [Cyprinus carpio]
LMS_transcript/14985	28.12	40.59	24.11	6.63	8.18	6.8	10.07	8.35	10.71	PREDICTED: protein disulfide-isomerase A6-like [Cyprinus carpio]
LMS_transcript/14986	10.58	7.5	5.65	5.39	8.45	5.75	1.75	1.6	2.16	PREDICTED: ras-related protein Rab-37-like [Sinocyclocheilus anshuiensis]
LMS_transcript/14997	0.28	0	0.19	0.22	0.21	0.32	1.68	1.65	1.35	PREDICTED: kinetochore protein NDC80 homolog [Sinocyclocheilus anshuiensis]
LMS_transcript/1500	0.06	0.17	0.07	0.89	0.72	0.34	0.09	0.02	0.03	PREDICTED: neurofascin-like [Sinocyclocheilus anshuiensis]
LMS_transcript/15025	0.05	0.11	2.72	0	0.52	0	0.88	1.04	1.12	PREDICTED: N-acetylserotonin O-methyltransferase-like protein [Sinocyclocheilus rhinocerous]
LMS_transcript/1504	0.68	0.77	1.27	0.85	1.65	1.15	3.96	1.83	2.92	PREDICTED: Krueppel-like factor 8 isoform X4 [Sinocyclocheilus anshuiensis]
LMS_transcript/15046	1.01	2.42	3.63	1.12	1.45	1.79	5.85	3.35	4.49	PREDICTED: EF-hand calcium-binding domain-containing protein 7 [Sinocyclocheilus grahami]
LMS_transcript/15050	0.07	0	0	0.07	0	0.07	1.66	1.08	1.56	PREDICTED: TBC1 domain family member 10B-like [Sinocyclocheilus anshuiensis]
LMS_transcript/15056	63.41	31.91	23.49	121.69	51.23	91.47	14.84	38.29	12.66	PREDICTED: induced myeloid leukemia cell differentiation protein Mcl-1 homolog [Sinocyclocheilus grahami]
LMS_transcript/15066	11.38	8.65	8.39	4.34	6.75	10.36	3	3.02	2.35	PREDICTED: probable ATP-dependent RNA helicase DDX56 [Sinocyclocheilus rhinocerous]
LMS_transcript/15072	1.44	2.1	3.86	4.5	2.4	3.59	8.69	9.58	9.67	PREDICTED: complement C1q tumor necrosis factor-related protein 1-like [Sinocyclocheilus anshuiensis]
LMS_transcript/15083	150.46	57.06	68.73	366.19	437.76	349.16	20.01	75.7	23.87	PREDICTED: insulin-like growth factor-binding protein 1 [Sinocyclocheilus grahami]
LMS_transcript/15085	0.3	0.07	0.1	0.18	0.11	0.09	3.99	2.83	2.75	PREDICTED: carboxy-terminal kinesin 2-like isoform X1 [Cyprinus carpio]
LMS_transcript/1509	0.05	0	0	0.51	0.23	0.37	0.94	0.76	0.73	PREDICTED: protein FAM184A-like isoform X1 [Sinocyclocheilus anshuiensis]
LMS_transcript/15097	28.59	60.04	47.45	85.24	58.03	78.42	16.16	22.41	14.71	#N/A
LMS_transcript/15100	8.12	9.47	10.34	16.16	10.97	16.16	5.54	6.62	4.91	PREDICTED: RNA polymerase II subunit A C-terminal domain phosphatase SSU72 [Sinocyclocheilus grahami]
LMS_transcript/15105	14.52	10.59	7.74	10.26	5.06	5.37	4.62	3.49	3.88	PREDICTED: ubiquitin-conjugating enzyme E2 J1 [Sinocyclocheilus anshuiensis]
LMS_transcript/15129	0.45	0.28	0.82	0.63	0.17	1.58	2.82	1.57	1.87	PREDICTED: guanylate-binding protein 1-like [Sinocyclocheilus anshuiensis]
LMS_transcript/15135	0.07	0	0.03	1.07	0	0.22	1.19	1.07	0.6	PREDICTED: probable glutamate receptor [Sinocyclocheilus rhinocerous]
LMS_transcript/15142	11.85	20.66	21.03	2.53	2.23	7.06	5.96	8.51	6.91	hypothetical protein cypCar_00018704 [Cyprinus carpio]
LMS_transcript/15148	4.17	82.17	101.02	33.43	34.81	71.56	119.77	119.43	118.91	#N/A
LMS_transcript/15151	12.09	10.96	6.77	14.83	10.96	10.91	5.11	4.39	4.24	PREDICTED: protein JTB [Sinocyclocheilus anshuiensis]
LMS_transcript/15166	0.54	1.34	1.9	1.83	1.18	0.78	12.63	7.9	12.52	#N/A
LMS_transcript/15170	0.1	0.17	0.16	0.11	0.03	0.39	1.41	1.24	1.51	PREDICTED: protein regulator of cytokinesis 1-like [Sinocyclocheilus anshuiensis]
LMS_transcript/15182	6.24	9.12	9.52	8.9	15.07	13.07	20.9	24.57	24.43	PREDICTED: chloride intracellular channel protein 5-like [Sinocyclocheilus grahami]
LMS_transcript/15216	308.27	47.67	131.87	85.74	42.96	48.47	3.12	10.18	10.86	PREDICTED: vitelline membrane outer layer protein 1-like [Sinocyclocheilus grahami]
LMS_transcript/15229	0.19	0.17	0.4	0.71	0.17	0.17	2.17	2.52	1.67	PREDICTED: ubiquitin-conjugating enzyme E2 S-like [Sinocyclocheilus rhinocerous]
LMS_transcript/15255	0.07	0.25	0	0.13	0.2	0.11	0.81	0.77	1.63	PREDICTED: kinesin-like protein KIF20A [Sinocyclocheilus anshuiensis]
LMS_transcript/1526	0.02	0.02	0.03	0.02	0.05	0.07	0.29	0.28	0.32	PREDICTED: kinesin-like protein KIF14 isoform X1 [Sinocyclocheilus anshuiensis]
LMS_transcript/15275	0.79	2	0.59	0.36	0.48	1.11	2.84	2.28	2.22	PREDICTED: katanin p60 ATPase-containing subunit A-like 1 [Sinocyclocheilus rhinocerous]
LMS_transcript/1529	6.69	7.39	7.09	3.37	3.36	3.67	9.59	9.93	11.25	PREDICTED: equilibrative nucleoside transporter 2-like [Sinocyclocheilus anshuiensis]
LMS_transcript/153	0.24	0.8	1.12	0.64	0.45	0.8	1.74	1.5	1.93	PREDICTED: zinc finger protein Rlf-like [Sinocyclocheilus anshuiensis]
LMS_transcript/1532	8.35	12.65	9.33	3.54	3.97	4.6	14.02	10.57	11.49	PREDICTED: G-protein-signaling modulator 1-like isoform X1 [Sinocyclocheilus rhinocerous]
LMS_transcript/1534	29.05	22.26	18.64	9.08	12.66	8.96	30.42	23.88	24.43	PREDICTED: PH and SEC7 domain-containing protein 2-like isoform X3 [Cyprinus carpio]
LMS_transcript/15345	0	0.75	1.06	0	0	0.27	1.88	1.6	2.43	PREDICTED: RING1 and YY1-binding protein A-like [Sinocyclocheilus anshuiensis]
LMS_transcript/15376	5.04	6.31	6.88	38.58	19.7	31.78	4.7	2.42	3.72	PREDICTED: zinc finger protein 36, C3H1 type-like 2 [Sinocyclocheilus rhinocerous]
LMS_transcript/15380	1.25	4.32	13.31	7.89	24.63	14.79	40.84	35.94	23.94	PREDICTED: protein phosphatase 1 regulatory subunit 3B-like isoform X1 [Cyprinus carpio]
LMS_transcript/15401	32.61	14.02	34.69	58.05	30.43	208.4	242.1	226.47	241.97	PREDICTED: cytochrome P450 2C42-like [Sinocyclocheilus grahami]
LMS_transcript/15423	1.91	2.84	2.49	4.11	3.43	2.83	8.5	5.04	7.79	hypothetical protein cypCar_00019822 [Cyprinus carpio]
LMS_transcript/15424	2.3	3.13	2.69	1.69	2.79	1.58	6.19	2.95	6.05	PREDICTED: pantothenate kinase 3 isoform X1 [Sinocyclocheilus grahami]
LMS_transcript/15437	1.13	0.64	0.55	0.94	0.55	0.59	0	0.07	0.25	PREDICTED: WW domain-binding protein 2-like [Sinocyclocheilus anshuiensis]
LMS_transcript/15442	0.86	1.97	1.9	1.72	2.16	3.16	5.59	5.36	4.69	PREDICTED: nucleoside diphosphate-linked moiety X motif 6 isoform X2 [Sinocyclocheilus grahami]
LMS_transcript/15477	0.48	2.28	4.64	3.74	8.55	5.01	11.1	9.13	13.61	PREDICTED: zinc transporter ZIP8-like isoform X1 [Sinocyclocheilus anshuiensis]
LMS_transcript/15509	4.25	0.29	1.96	4.27	7.35	5.53	0.74	0.8	1.15	PREDICTED: proteinase-activated receptor 2-like isoform X1 [Sinocyclocheilus anshuiensis]
LMS_transcript/15520	167.88	52.28	19.3	287.35	340.37	257.61	10.54	56.77	15.69	PREDICTED: insulin-like growth factor-binding protein 1 [Sinocyclocheilus grahami]
LMS_transcript/1553	5.91	8.39	5.19	1.97	2.58	4.58	1.62	2.02	1.72	#N/A
LMS_transcript/15552	3.64	12.79	9.36	27.24	17.34	19.05	34.87	15.1	27.25	PREDICTED: aminoacylase-1A-like [Sinocyclocheilus grahami]
LMS_transcript/15556	0.94	1.58	0.7	0.14	1.24	1.38	0.08	0.55	0	PREDICTED: box C/D snoRNA protein 1-like isoform X1 [Sinocyclocheilus anshuiensis]
LMS_transcript/15581	0	1.99	0.92	4.14	6.38	0.78	5.02	4.17	6.09	PREDICTED: protein NDRG3-like isoform X2 [Sinocyclocheilus anshuiensis]
LMS_transcript/15590	0.87	4.99	2.35	24.83	17.6	17.02	11.13	4.17	8.02	hypothetical protein cypCar_00033180 [Cyprinus carpio]
LMS_transcript/15594	0.42	0.04	0.18	0.08	0.08	0.08	3.38	2.25	1.97	PREDICTED: cyclin-A2-like [Cyprinus carpio]
LMS_transcript/15618	1.05	0.17	0.3	0.22	0.04	1.14	4.53	2.84	2.9	PREDICTED: zinc finger protein 367 [Sinocyclocheilus rhinocerous]
LMS_transcript/1562	0.04	0.27	0.33	0.21	0.53	1.11	0.97	0.96	0.79	PREDICTED: rho GTPase-activating protein 39-like [Sinocyclocheilus rhinocerous]
LMS_transcript/1564	1.06	10.15	8.59	3.99	5.71	3.89	0.78	2.06	1.33	hypothetical protein cypCar_00021441 [Cyprinus carpio]
LMS_transcript/1566	0.33	1.02	1.54	2.12	1.54	1.98	4.57	2.77	4.83	PREDICTED: protein tweety homolog 3-like [Cyprinus carpio]
LMS_transcript/15680	0.45	1.26	0.78	1.86	0.6	2.35	3.93	1.72	3.02	PREDICTED: apolipoprotein L4-like [Sinocyclocheilus anshuiensis]
LMS_transcript/15683	1.11	1.51	1.23	0.54	0.66	1.12	3.39	2.13	2	PREDICTED: LOW QUALITY PROTEIN: solute carrier family 22 member 13 [Sinocyclocheilus rhinocerous]
LMS_transcript/15697	137.77	111.58	64.88	41.28	33.77	31.21	23.53	21.82	26.35	PREDICTED: dnaJ homolog subfamily C member 3 [Sinocyclocheilus rhinocerous]
LMS_transcript/15728	12.32	5.92	2.31	17.88	9.12	13.12	0.95	1.44	1.62	PREDICTED: transcriptional regulator Myc-2-like [Sinocyclocheilus rhinocerous]
LMS_transcript/15732	22.1	12.83	4.19	27.92	10.49	27.11	1.97	2.24	3.47	PREDICTED: transcriptional regulator Myc-2-like [Sinocyclocheilus rhinocerous]
LMS_transcript/15735	0.21	0.72	0.2	0.11	3.4	0.25	2.5	1.26	1.39	PREDICTED: layilin [Sinocyclocheilus anshuiensis]
LMS_transcript/1574	0.2	0.28	1.04	0.81	0.43	0.47	0.14	0.22	0.05	PREDICTED: dipeptidyl aminopeptidase-like protein 6 isoform X1 [Sinocyclocheilus anshuiensis]
LMS_transcript/15743	0.14	0.03	0.13	0.04	0.24	0.26	1.64	1.36	1.83	PREDICTED: protein Spindly isoform X1 [Cyprinus carpio]
LMS_transcript/15762	2.26	10.8	6.2	26.14	9.03	27.15	4.88	2.93	3.87	PREDICTED: lysophosphatidic acid receptor 1-like [Sinocyclocheilus rhinocerous]
LMS_transcript/15784	5.74	7.88	8.85	5.41	4.66	3.85	13.79	8.33	10.93	PREDICTED: protein rogdi homolog [Sinocyclocheilus rhinocerous]
LMS_transcript/1579	45.43	38.86	27.96	18.81	8.77	10.5	11.75	10.13	8.6	PREDICTED: protein transport protein Sec24D isoform X1 [Sinocyclocheilus anshuiensis]
LMS_transcript/15803	1.39	14.27	38.01	22.37	40.9	2.6	159.94	125.31	207.08	PREDICTED: cytochrome P450 2C42-like [Sinocyclocheilus grahami]
LMS_transcript/15808	5.02	5.39	5.71	0.73	1.09	1.97	1.56	1.41	0.9	PREDICTED: tRNA (uracil-5-)-methyltransferase homolog A [Sinocyclocheilus rhinocerous]
LMS_transcript/15818	17.25	24.46	29.17	53.59	36.4	33.78	7.85	12.22	12.68	PREDICTED: branched-chain-amino-acid aminotransferase, cytosolic-like, partial [Sinocyclocheilus rhinocerous]
LMS_transcript/15822	26.3	31.75	34.26	42.8	17.02	33.87	11.54	13.81	8.26	hypothetical protein cypCar_00047048 [Cyprinus carpio]
LMS_transcript/15834	6.5	1.44	0.42	13.39	12.88	16.91	0.33	0.67	0.13	PREDICTED: proteinase-activated receptor 2-like [Sinocyclocheilus rhinocerous]
LMS_transcript/15853	17.43	27.46	21.07	55.6	24.46	46.22	14.53	13.8	7.93	PREDICTED: cysteine desulfurase, mitochondrial-like isoform X2 [Sinocyclocheilus grahami]
LMS_transcript/15855	2.67	1.95	1.82	2.09	1.52	2.14	0.42	0.32	0.18	PREDICTED: LOW QUALITY PROTEIN: uncharacterized aarF domain-containing protein kinase 1-like [Sinocyclocheilus rhinocerous]
LMS_transcript/15878	22.23	13.32	15.05	11.5	8.17	18.5	5.19	5.4	4.51	PREDICTED: dnaJ homolog subfamily C member 2 [Nothobranchius furzeri]
LMS_transcript/15891	17.56	9.28	18.95	4.85	7.03	9.82	5.11	6.23	3.77	PREDICTED: asparagine synthetase [glutamine-hydrolyzing]-like [Sinocyclocheilus rhinocerous]
LMS_transcript/15908	1.15	1.21	0.7	6.02	3.36	5.67	1.94	1.15	1.01	PREDICTED: nucleosome assembly protein 1-like 4 isoform X1 [Sinocyclocheilus anshuiensis]
LMS_transcript/15917	3.28	4.02	4.18	8.77	7.15	9.01	3.7	2.22	2.74	PREDICTED: tropomyosin beta chain isoform X4 [Sinocyclocheilus anshuiensis]
LMS_transcript/15918	8.77	29.88	21.08	65.02	71.7	44.87	129.51	76.9	122.17	#N/A
LMS_transcript/15933	0.58	2.87	3.61	2.06	1.67	1.53	4.57	9.68	5.13	PREDICTED: cathepsin O-like [Sinocyclocheilus grahami]
LMS_transcript/15965	0.21	0.03	0	0.18	0	0	3.08	0.72	1.02	PREDICTED: protein Spindly isoform X1 [Cyprinus carpio]
LMS_transcript/15973	6	8.69	7.14	2.99	5.16	6.45	2.29	2.88	2.27	PREDICTED: SOSS complex subunit B2 [Sinocyclocheilus rhinocerous]
LMS_transcript/15976	0.61	1.31	0.54	4.9	8.45	3.7	0.43	1.37	0.32	hypothetical protein cypCar_00040991 [Cyprinus carpio]
LMS_transcript/15984	6.26	7.73	6.77	3.97	1.55	4.98	1.36	1.1	1.12	PREDICTED: vimentin-type intermediate filament-associated coiled-coil protein-like [Sinocyclocheilus anshuiensis]
LMS_transcript/15988	4.4	3.18	3.02	1.26	1.33	1.81	1.09	0.87	1.13	PREDICTED: histone-binding protein RBBP4 [Sinocyclocheilus grahami]
LMS_transcript/15994	3.17	4.33	0	0	0.99	0.15	3.74	4.6	3.85	PREDICTED: butyrophilin-like protein 10 [Cyprinus carpio]
LMS_transcript/16001	1.67	0.94	0.96	1.76	4.17	1.28	4.68	3.84	4.64	#N/A
LMS_transcript/16022	176.14	119.25	96.88	25.73	39.58	25.49	40	27.3	52.42	PREDICTED: protein disulfide-isomerase A6-like [Sinocyclocheilus rhinocerous]
LMS_transcript/1603	10.44	9.41	5.54	42.48	16.48	14.09	0.63	3.19	1.15	PREDICTED: cationic amino acid transporter 3-like isoform X1 [Sinocyclocheilus rhinocerous]
LMS_transcript/16031	8.84	8.16	5.71	2.71	2.43	3.38	2.22	3.33	1.92	hypothetical protein cypCar_00039048 [Cyprinus carpio]
LMS_transcript/16058	0.48	0.75	1	0.31	0.07	0.54	1.58	1.53	1.22	PREDICTED: ankyrin repeat and SOCS box protein 8-like [Sinocyclocheilus grahami]
LMS_transcript/1606	10.68	7.46	11.65	5.43	8.48	13.73	4.01	3.71	3.06	PREDICTED: protein RRP5 homolog [Sinocyclocheilus rhinocerous]
LMS_transcript/16069	0.69	1.22	1.59	0.45	0.62	1.13	3.11	1.6	2.49	hypothetical protein cypCar_00012873 [Cyprinus carpio]
LMS_transcript/16095	2.2	5.1	3.33	0.7	0.66	0.21	2.6	1.75	2.03	PREDICTED: protein disulfide-isomerase A5 [Sinocyclocheilus rhinocerous]
LMS_transcript/16096	10.41	6.06	8.55	5.46	5.34	9.79	3.09	3.72	2.76	PREDICTED: U3 small nucleolar RNA-associated protein 15 homolog [Cyprinus carpio]
LMS_transcript/16100	11.34	2.64	1.94	8.33	4.32	12.18	2.71	2.62	1.72	PREDICTED: tumor necrosis factor alpha-induced protein 2-like [Sinocyclocheilus rhinocerous]
LMS_transcript/16112	0.17	0.5	0.24	0.12	0.29	0.51	1.5	0.88	1.23	PREDICTED: polycomb complex protein BMI-1-B-like isoform X1 [Cyprinus carpio]
LMS_transcript/16145	6.54	12.98	21.86	38.74	34.4	18.37	6.75	11.03	4.34	PREDICTED: branched-chain-amino-acid aminotransferase, cytosolic-like [Sinocyclocheilus grahami]
LMS_transcript/16149	76.12	43.52	85.7	51.94	55.78	63.38	329.38	317.63	247.39	PREDICTED: GTP cyclohydrolase 1-like [Sinocyclocheilus anshuiensis]
LMS_transcript/16162	0.18	0.07	0	0.15	0.14	0.15	1.16	0.79	0.95	PREDICTED: crossover junction endonuclease MUS81 isoform X3 [Sinocyclocheilus rhinocerous]
LMS_transcript/16167	3.19	1.74	2.39	0.91	1.22	1.31	4.36	2.24	2.94	PREDICTED: septin-6 isoform X3 [Sinocyclocheilus anshuiensis]
LMS_transcript/16171	2.22	4.94	7.89	12.48	13.13	8.82	44.58	31.95	43.12	PREDICTED: aminomethyltransferase, mitochondrial-like isoform X1 [Sinocyclocheilus rhinocerous]
LMS_transcript/16180	5.22	7.31	11.72	15.31	12.47	14.37	6	5.43	4.87	PREDICTED: thioredoxin-related transmembrane protein 2-B-like [Sinocyclocheilus anshuiensis]
LMS_transcript/16190	4.43	5.16	5.47	25.18	22.18	22.03	4.22	6.06	4.97	PREDICTED: protein DGCR14-like isoform X1 [Sinocyclocheilus rhinocerous]
LMS_transcript/16214	7.39	6.87	6.95	7.18	5.38	8.54	2.41	2.85	1.92	PREDICTED: zinc finger protein ubi-d4-like [Sinocyclocheilus rhinocerous]
LMS_transcript/16224	1.01	0.7	1.82	0.82	1.13	1.21	6.59	4.42	4.27	PREDICTED: Krueppel-like factor 11 [Sinocyclocheilus anshuiensis]
LMS_transcript/16250	8.23	4.95	5.02	12.25	4.19	3.95	1.89	1.83	1.52	BTB/POZ domain-containing protein 10 [Danio rerio]
LMS_transcript/16296	0.34	0.49	0.62	1.29	0.84	0.78	2.39	1.41	3.12	PREDICTED: very-long-chain (3R)-3-hydroxyacyl-CoA dehydratase-like [Sinocyclocheilus rhinocerous]
LMS_transcript/16305	5.7	13.56	15.01	3.4	3.08	4.12	31.9	12.16	26.14	hypothetical protein cypCar_00020907, partial [Cyprinus carpio]
LMS_transcript/16316	1.15	1.43	0.87	5.82	3.34	4.09	1.18	0.62	1.01	PREDICTED: methylmalonic aciduria and homocystinuria type D homolog, mitochondrial-like [Cyprinus carpio]
LMS_transcript/16329	19.01	6.54	10.03	26.53	36.97	23.35	1.64	7.92	2.81	PREDICTED: insulin-like growth factor-binding protein 1 [Sinocyclocheilus anshuiensis]
LMS_transcript/16345	1.93	48.33	44.49	0.38	2.85	0.59	27.34	23.29	10.13	MHC class I antigen, partial [Labeobarbus intermedius]
LMS_transcript/16356	10.61	3.46	3.34	1.82	0.99	3.24	0.18	0.7	0.41	PREDICTED: ERO1-like protein alpha [Sinocyclocheilus anshuiensis]
LMS_transcript/164	5.69	7.34	6.11	5.35	3.97	7.39	2.02	2.7	2.11	PREDICTED: E3 ubiquitin-protein ligase listerin-like isoform X2 [Sinocyclocheilus anshuiensis]
LMS_transcript/16403	2.18	6.56	4.98	4.76	35.22	15.93	12.08	14.6	20.03	PREDICTED: cytochrome P450 2B4-like isoform X1 [Sinocyclocheilus anshuiensis]
LMS_transcript/16458	0.04	0.07	0.36	1.42	1.19	1.72	0.07	0.27	0	PREDICTED: CMP-N-acetylneuraminate-beta-galactosamide-alpha-2,3-sialyltransferase 1-like isoform X2 [Sinocyclocheilus anshuiensis]
LMS_transcript/16474	28.43	23.85	20.35	4.69	5.55	7.38	8.1	8.29	8.46	PREDICTED: CDK5 regulatory subunit-associated protein 3 [Sinocyclocheilus anshuiensis]
LMS_transcript/16492	10.59	8.14	6.21	2.61	3.79	5.88	2.94	2.45	2.49	PREDICTED: regulator of chromosome condensation-like [Cyprinus carpio]
LMS_transcript/1650	0.94	1.64	3.37	0.71	0.75	1.1	2.68	2.63	2.63	PREDICTED: uncharacterized protein LOC107718662 [Sinocyclocheilus rhinocerous]
LMS_transcript/16512	1.01	0.07	3.41	20.42	6.24	63.06	9.26	10.15	4.26	MHC class II antigen, partial [Labeobarbus intermedius]
LMS_transcript/16541	587.59	1008.93	503.69	488.62	229.64	164.71	82.55	95.29	207.81	uncharacterized protein LOC101883708 [Danio rerio]
LMS_transcript/16555	5.55	0.52	0.9	15.05	14.27	13.75	0.54	0.56	0.54	PREDICTED: proteinase-activated receptor 2-like [Sinocyclocheilus rhinocerous]
LMS_transcript/16569	1.3	4.56	5.03	12.62	6.4	7.7	13.1	7.87	10.31	WD repeat domain phosphoinositide-interacting protein 1-like [Danio rerio]
LMS_transcript/16604	37.49	32.45	37.6	524.63	278.93	458.82	211.78	186.78	136.78	PREDICTED: purine nucleoside phosphorylase-like [Sinocyclocheilus anshuiensis]
LMS_transcript/16614	4.06	3.83	3.4	2.91	3.26	1.85	6.69	6.06	8.31	PREDICTED: tropomyosin beta chain isoform X4 [Sinocyclocheilus anshuiensis]
LMS_transcript/16618	8.9	19.86	15.06	26.31	33.17	20.59	51.17	69.01	42.55	PREDICTED: uncharacterized protein LOC107757743 [Sinocyclocheilus rhinocerous]
LMS_transcript/1667	0.76	1.49	2.1	0.75	0.81	1.13	2.15	2.18	2.57	PREDICTED: spindlin-Z isoform X2 [Sinocyclocheilus rhinocerous]
LMS_transcript/16672	14.4	10.01	11.37	9.99	10.33	17.5	5.59	4.62	4.52	hypothetical protein cypCar_00015103 [Cyprinus carpio]
LMS_transcript/16710	52.46	40.57	40.03	20.9	22	36.26	7.95	9.28	6.78	PREDICTED: guanine nucleotide-binding protein-like 3 [Cyprinus carpio]
LMS_transcript/16719	1.45	1.84	2.7	2.56	2.69	1.44	9.42	10.1	9.73	hypothetical protein cypCar_00017006 [Cyprinus carpio]
LMS_transcript/16742	2.03	8.06	5.88	47.86	37.22	26.43	38.28	27.67	46.53	hypothetical protein cypCar_00040877 [Cyprinus carpio]
LMS_transcript/16743	210.78	156.39	164.67	976.94	752.28	1173.55	118.42	167.78	156.77	hypothetical protein cypCar_00041629 [Cyprinus carpio]
LMS_transcript/16744	0.33	0.37	0.78	0.66	0.41	1.05	1.87	2.32	1.72	hypothetical protein cypCar_00012798 [Cyprinus carpio]
LMS_transcript/16756	3.85	3.23	3.63	1.3	0	9.99	0	0.06	0	#N/A
LMS_transcript/16757	0.15	0.79	1.57	2.28	3.95	3.6	1.1	0.93	0.55	PREDICTED: bridging integrator 2-like [Sinocyclocheilus anshuiensis]
LMS_transcript/16760	20.66	17.34	22.09	9.85	13.05	19.77	6.25	7.23	6.87	PREDICTED: WD repeat-containing protein 46-like [Sinocyclocheilus rhinocerous]
LMS_transcript/16777	1.73	1.98	1.91	2.24	1.86	1.73	0.73	0.36	0.28	PREDICTED: bifunctional methylenetetrahydrofolate dehydrogenase/cyclohydrolase, mitochondrial-like [Sinocyclocheilus rhinocerous]
LMS_transcript/16783	0.27	0.13	0.43	1.59	3.8	10.17	16.73	10.44	21.71	PREDICTED: cholesterol 24-hydroxylase-like [Cyprinus carpio]
LMS_transcript/16786	39.65	16.98	24.41	14.76	15.16	19.34	9.78	2.87	1.7	PREDICTED: vacuole membrane protein 1 [Sinocyclocheilus rhinocerous]
LMS_transcript/16794	174.11	127.36	119.35	320.23	145	330.53	71.26	79.75	63.53	PREDICTED: sodium-coupled neutral amino acid transporter 3-like isoform X1 [Sinocyclocheilus anshuiensis]
LMS_transcript/16795	5.25	16.48	25.31	22.6	84.9	76.55	54.3	62	66.94	PREDICTED: cytochrome P450 4B1-like [Sinocyclocheilus anshuiensis]
LMS_transcript/168	1.68	1.81	1.66	1.27	1.61	1.62	4.39	3.56	4.06	PREDICTED: period circadian protein homolog 1-like isoform X1 [Sinocyclocheilus anshuiensis]
LMS_transcript/16819	0.22	0.07	0.04	0.08	0.08	0.12	1.37	1.14	1.39	PREDICTED: sororin-like [Sinocyclocheilus anshuiensis]
LMS_transcript/16820	4.7	12.32	17.96	5.04	7.49	6.79	20.05	16.56	16.85	PREDICTED: solute carrier family 25 member 51-like [Sinocyclocheilus grahami]
LMS_transcript/16832	2.59	0	3.68	58.24	101.49	0.9	11.23	10.57	9.62	MHC class I antigen, partial [Labeobarbus intermedius]
LMS_transcript/1687	9.58	9.46	8.38	11.54	9.12	9.54	2.92	5.23	3.2	PREDICTED: UPF0183 protein C16orf70 isoform X2 [Sinocyclocheilus anshuiensis]
LMS_transcript/16873	32.92	18.75	22.57	15.6	14.02	19.48	7.6	9.65	6.19	PREDICTED: protein CDV3 homolog isoform X1 [Sinocyclocheilus anshuiensis]
LMS_transcript/16893	2.32	3.44	3	15.96	18.83	50.9	112.88	71.26	132.62	PREDICTED: cholesterol 24-hydroxylase-like [Cyprinus carpio]
LMS_transcript/16952	3.38	7.55	48.65	32.25	70.68	43.9	154.78	118	150.21	PREDICTED: 5-beta-cholestane-3-alpha,7-alpha-diol 12-alpha-hydroxylase-like [Sinocyclocheilus rhinocerous]
LMS_transcript/16959	2.14	7.06	12.82	2.39	3.96	4.09	15.73	11.07	12.53	#N/A
LMS_transcript/1701	0.72	0.9	2.25	0.64	1.23	0.58	2.55	1.57	3.18	#N/A
LMS_transcript/17031	12.65	13.93	7.22	32.59	20.44	23.81	6.4	6.99	6.6	PREDICTED: vacuolar protein sorting-associated protein 37A-like isoform X1 [Sinocyclocheilus anshuiensis]
LMS_transcript/17050	54.43	82.43	128.35	266.37	232.58	195.71	464.78	307.58	412.36	PREDICTED: LOW QUALITY PROTEIN: cytochrome P450 3A30-like [Cyprinus carpio]
LMS_transcript/17060	136.43	154.02	64.94	81.5	106.93	167.52	29.33	36.43	26.51	#N/A
LMS_transcript/1707	2.56	1.78	2.46	2.26	2.02	1.54	5.23	3.22	4.25	PREDICTED: extended synaptotagmin-2-A-like isoform X2 [Sinocyclocheilus grahami]
LMS_transcript/17082	20.4	4.69	7.58	1.03	1.24	4.74	0.24	0.23	0.17	PREDICTED: nucleophosmin-like [Sinocyclocheilus rhinocerous]
LMS_transcript/17086	0.87	1.09	1.84	0.23	0.97	0.9	2.25	2.98	1.7	PREDICTED: beta-arrestin-2 isoform X4 [Sinocyclocheilus grahami]
LMS_transcript/17103	7.05	2.15	10.1	23.15	41.86	31.49	38.98	20.44	15.38	hypothetical protein cypCar_00021643 [Cyprinus carpio]
LMS_transcript/17141	37.91	10.74	9.72	37.16	50.03	86.58	7.32	9.37	6.1	transcription factor AP-1-like [Paramormyrops kingsleyae]
LMS_transcript/17153	7.91	18.17	27.29	40.71	25.98	39.01	10.11	12.96	10.78	PREDICTED: cathepsin D-like [Cyprinus carpio]
LMS_transcript/1717	5.08	4.61	4.48	3.93	3.54	3.96	10.64	7.72	8.45	PREDICTED: GRB2-associated-binding protein 1-like isoform X1 [Sinocyclocheilus rhinocerous]
LMS_transcript/17206	20.44	9.8	5.43	49.88	20.27	22.21	1.79	3.08	4.53	#N/A
LMS_transcript/17211	0.15	0.15	0.15	0.12	0.08	0.12	0.65	0.62	0.99	PREDICTED: centromere protein L-like [Sinocyclocheilus grahami]
LMS_transcript/17220	0.88	0.15	0.15	0.28	0.27	0.88	4.95	3.78	4.76	PREDICTED: nucleolar and spindle-associated protein 1 isoform X3 [Sinocyclocheilus rhinocerous]
LMS_transcript/17232	11.55	8.56	10.96	6.78	6.24	10.27	2.71	4.5	2.13	PREDICTED: guanine nucleotide-binding protein-like 3-like protein [Sinocyclocheilus grahami]
LMS_transcript/17240	23.61	15.89	6.01	25.72	25.71	42.81	5.68	6.06	5.7	#N/A
LMS_transcript/17258	3.96	2.94	4.86	2.13	1.51	3.26	1.45	1.44	1.07	PREDICTED: SET and MYND domain-containing protein 5 isoform X2 [Sinocyclocheilus rhinocerous]
LMS_transcript/17262	4.94	4.12	0	10.77	4.23	7.58	0.38	0.85	0.12	PREDICTED: dipeptidase 1 isoform X1 [Sinocyclocheilus anshuiensis]
LMS_transcript/17294	0	8.83	7.1	0.15	0	153.79	230.09	207.87	5.93	hypothetical protein cypCar_00003544 [Cyprinus carpio]
LMS_transcript/17295	0.35	0.49	0.39	0.66	0.31	0.85	3.32	1.9	3.13	PREDICTED: alpha-1,6-mannosyl-glycoprotein 2-beta-N-acetylglucosaminyltransferase [Sinocyclocheilus anshuiensis]
LMS_transcript/17318	23.66	19.39	8.82	48.75	22.25	40.9	9.05	6.33	5.63	PREDICTED: tetraspanin-3-like [Sinocyclocheilus grahami]
LMS_transcript/17342	87.78	70.13	51.94	26.89	26.45	17.95	18.02	19.75	18.72	PREDICTED: minor histocompatibility antigen H13-like isoform X2 [Sinocyclocheilus grahami]
LMS_transcript/17369	2.49	9.61	6.26	19.99	25.88	22.09	32.91	29.24	53.47	PREDICTED: selenium-binding protein 1 [Sinocyclocheilus rhinocerous]
LMS_transcript/17384	13.55	10.08	12.98	9.91	8.71	20.94	3.78	4.87	2.74	PREDICTED: suppressor of SWI4 1 homolog [Ictalurus punctatus]
LMS_transcript/17397	1.74	1.15	2.17	3.33	5.61	2.04	5.23	4.72	6.36	PREDICTED: fatty aldehyde dehydrogenase-like isoform X2 [Sinocyclocheilus anshuiensis]
LMS_transcript/17398	2.41	3.75	2.41	7.23	6.43	10.14	2.42	2.64	2.18	PREDICTED: syntenin-1-like [Sinocyclocheilus anshuiensis]
LMS_transcript/17410	19.97	26.18	25.66	52.3	33.82	45.84	14.51	18.2	13.79	PREDICTED: homocysteine-responsive endoplasmic reticulum-resident ubiquitin-like domain member 2 protein [Cyprinus carpio]
LMS_transcript/1742	3.19	2.39	1.21	1.71	1.42	2.05	0.25	0.8	0.54	PREDICTED: ectonucleoside triphosphate diphosphohydrolase 4-like isoform X1 [Sinocyclocheilus anshuiensis]
LMS_transcript/17441	51.66	34.28	133.61	1.08	2.87	1.24	61.35	48.31	44.54	PREDICTED: type II iodothyronine deiodinase-like [Sinocyclocheilus grahami]
LMS_transcript/17445	0.66	2.11	3.15	4.09	4.4	2.76	7.41	4.58	8.31	PREDICTED: calcineurin B homologous protein 1-like [Sinocyclocheilus grahami]
LMS_transcript/17450	0.5	0	1.22	1.28	2.2	2.51	4.87	3.02	2.39	PREDICTED: protein RMD5 homolog B-like [Cyprinus carpio]
LMS_transcript/1747	1.91	2.91	2.71	5.64	4.97	3.8	1.59	2.17	1.77	PREDICTED: histone deacetylase 4-like [Cyprinus carpio]
LMS_transcript/17470	7.37	9.28	14.85	40.21	9.2	11.26	53.92	25.69	40.27	PREDICTED: cytochrome P450 2J2-like isoform X1 [Cyprinus carpio]
LMS_transcript/1748	3.16	2.61	4.35	3.51	4.12	3.93	12.83	9.56	15.37	PREDICTED: clustered mitochondria protein homolog [Sinocyclocheilus grahami]
LMS_transcript/17481	1.87	1.9	4.33	4.17	3.23	5.42	12.11	5.97	11.29	hypothetical protein cypCar_00023766, partial [Cyprinus carpio]
LMS_transcript/175	1.59	1.1	1.31	0.8	0.61	1.57	0.28	0.32	0.28	PREDICTED: long-chain fatty acid transport protein 4-like [Sinocyclocheilus rhinocerous]
LMS_transcript/17506	3.85	3.12	10.75	9.74	10.42	13.65	26.33	26.79	17.39	PREDICTED: solute carrier family 22 member 7-like [Sinocyclocheilus rhinocerous]
LMS_transcript/17516	0.66	1.39	4.76	1.93	1.07	1.81	5.07	4.79	3.69	PREDICTED: peptidyl-prolyl cis-trans isomerase FKBP1A [Sinocyclocheilus rhinocerous]
LMS_transcript/17521	0.52	1.64	1.85	1.1	1.21	1.57	5.35	3.88	4.98	#N/A
LMS_transcript/17523	0.13	0.17	0.09	0.66	0.86	1.57	0.13	0.14	0.2	PREDICTED: feline leukemia virus subgroup C receptor-related protein 2-like isoform X3 [Sinocyclocheilus rhinocerous]
LMS_transcript/17529	4.43	1.87	2.11	7.95	2.98	8.04	1.34	1.48	1.35	PREDICTED: interleukin-13 receptor subunit alpha-1-like isoform X1 [Sinocyclocheilus grahami]
LMS_transcript/17552	3.94	20.44	51.35	56.74	31.46	27.33	168.07	115.82	116.34	retinol dehydrogenase 13-like protein [Cyprinus carpio]
LMS_transcript/17571	12.76	10.32	2.37	3.25	2.08	4.01	0.29	1.38	0.51	PREDICTED: plasminogen activator inhibitor 1 [Sinocyclocheilus rhinocerous]
LMS_transcript/17601	3.69	0.86	0.11	1.73	2.17	1.07	0.12	0.52	0.53	PREDICTED: purine nucleoside phosphorylase-like isoform X1 [Sinocyclocheilus rhinocerous]
LMS_transcript/17604	16.92	33.24	30.2	18.3	16.59	16.85	5.31	7.72	4.11	hypothetical protein cypCar_00005002 [Cyprinus carpio]
LMS_transcript/17616	4.56	27.42	15.15	12.02	7.77	13.94	1.96	2.35	2.27	PREDICTED: CDP-diacylglycerol--serine O-phosphatidyltransferase-like isoform X2 [Sinocyclocheilus grahami]
LMS_transcript/17623	4.86	75.73	106.06	194.27	186.53	138.66	371.51	277.82	317.97	PREDICTED: fumarylacetoacetase-like [Sinocyclocheilus anshuiensis]
LMS_transcript/17661	0.88	3.18	2.49	0	1.85	3.88	14.93	7.36	8.46	MHC class II antigen alpha chain [Schizothorax prenanti]
LMS_transcript/17668	0.73	1.05	0.94	0.21	0.65	0.55	2.9	2.55	3.1	PREDICTED: tumor necrosis factor ligand superfamily member 10-like [Sinocyclocheilus anshuiensis]
LMS_transcript/17670	3.24	2.35	1.64	5.12	4.72	5.67	2	1.81	0.73	PREDICTED: transcription factor Dp-1-like isoform X2 [Sinocyclocheilus anshuiensis]
LMS_transcript/17671	16.45	10.65	12.18	5.77	4.47	12.41	4.53	5.59	4.41	hypothetical protein cypCar_00014698, partial [Cyprinus carpio]
LMS_transcript/17673	0	1.42	1.37	5.87	57.91	4.96	7.26	26.79	12.22	PREDICTED: protein disulfide-isomerase-like [Sinocyclocheilus anshuiensis]
LMS_transcript/17688	0.12	2.58	0.55	2.72	1.45	1.43	6.66	8.59	5.48	PREDICTED: cytochrome P450 26A1 [Cyprinus carpio]
LMS_transcript/17711	3.97	2.76	4.16	7.21	5	6.96	1.05	2	1.4	PREDICTED: V-type proton ATPase subunit C 1-B [Sinocyclocheilus anshuiensis]
LMS_transcript/17744	39.95	14.21	32.03	50.96	70.68	29.38	204.97	127.3	133.72	PREDICTED: GTP cyclohydrolase 1-like isoform X1 [Sinocyclocheilus grahami]
LMS_transcript/17755	3.23	3.7	4.94	1.3	0.49	1.18	4.1	4.08	3.26	PREDICTED: heterogeneous nuclear ribonucleoprotein L-like isoform X2 [Cyprinus carpio]
LMS_transcript/17756	1	2.69	3.06	3	2	3.64	15.83	7.06	12.75	hypothetical protein cypCar_00014264 [Cyprinus carpio]
LMS_transcript/17757	0.23	1.03	1.8	1.04	1.97	1.85	4.15	3.07	5.11	PREDICTED: carbonyl reductase [NADPH] 1 [Cyprinus carpio]
LMS_transcript/17760	5.01	12.76	6.06	13.13	14.25	15.91	4.77	4.11	3.92	PREDICTED: ADP-ribosylation factor-like protein 4A [Sinocyclocheilus anshuiensis]
LMS_transcript/17761	51.44	38.73	32.5	29.32	19.79	32.14	10.63	9.61	6.71	hypothetical protein cypCar_00033412 [Cyprinus carpio]
LMS_transcript/17770	2.86	8.09	2.43	6.04	9.42	14.16	3.18	3.97	2.2	PREDICTED: C-C chemokine receptor type 9-like [Sinocyclocheilus grahami]
LMS_transcript/17774	0	1.09	0	1.29	1.83	2.96	0	1.25	0	PREDICTED: G protein pathway suppressor 2-like isoform X4 [Sinocyclocheilus anshuiensis]
LMS_transcript/17790	23.22	9.62	29.07	3.02	5.38	9.64	30.93	13.31	25.93	#N/A
LMS_transcript/17796	29.47	24.43	30.23	15.37	16.06	34.49	5.91	6.8	4.56	PREDICTED: H/ACA ribonucleoprotein complex subunit 4-like isoform X1 [Sinocyclocheilus rhinocerous]
LMS_transcript/17814	6.78	4.33	2.62	3.82	4.19	8.82	1.77	1.77	1.35	PREDICTED: ribosomal RNA-processing protein 8-like isoform X2 [Cyprinus carpio]
LMS_transcript/17824	9.06	21.49	11.68	27.6	38.84	45.88	44.93	48.95	70.64	PREDICTED: uncharacterized protein LOC107724087 [Sinocyclocheilus rhinocerous]
LMS_transcript/17845	0.21	0.46	0.85	0.46	1.04	0.7	3.95	2.03	4.54	PREDICTED: alpha-1,6-mannosyl-glycoprotein 2-beta-N-acetylglucosaminyltransferase-like [Sinocyclocheilus grahami]
LMS_transcript/17848	9.15	7.07	20.11	19.59	21.46	16.43	41.8	34.93	40.11	PREDICTED: propionyl-CoA carboxylase beta chain, mitochondrial-like [Sinocyclocheilus anshuiensis]
LMS_transcript/17853	7.61	7.09	5.19	2.51	2.96	3.16	0.79	1.53	1.52	PREDICTED: 14-3-3 protein gamma-B [Sinocyclocheilus grahami]
LMS_transcript/17862	30.86	24.27	17.07	8.83	5.69	6.72	7.11	6.69	6.86	PREDICTED: ubiquitin-like modifier-activating enzyme 5 [Sinocyclocheilus rhinocerous]
LMS_transcript/17878	0.54	1.22	1.25	4.61	3.48	3.69	0.7	0.75	1.29	PREDICTED: chromobox protein homolog 7-like [Sinocyclocheilus anshuiensis]
LMS_transcript/17892	0.6	1.79	2.69	2.6	2.94	2.14	0.48	0.73	0.17	PREDICTED: smoothelin-like isoform X1 [Sinocyclocheilus rhinocerous]
LMS_transcript/17895	5.75	16.33	16.32	18.16	32.81	42.23	100.82	77.74	69.6	PREDICTED: threonine synthase-like 2 [Sinocyclocheilus anshuiensis]
LMS_transcript/179	0.95	0.72	0.9	0.24	0.33	1.1	0.24	0.11	0.16	#N/A
LMS_transcript/17906	6.85	4.42	3.29	8.08	6.68	8.86	1.24	1.84	0.94	PREDICTED: V-type proton ATPase subunit C 1-B [Sinocyclocheilus anshuiensis]
LMS_transcript/17938	0.32	0.08	0.58	0.3	0.37	0.25	2.44	2.53	2.21	PREDICTED: uncharacterized protein LOC107699954 isoform X1 [Sinocyclocheilus anshuiensis]
LMS_transcript/17958	0.16	0.16	0.12	0	0	0.13	2.36	2.08	2.33	PREDICTED: G2/mitotic-specific cyclin-B3-like [Cyprinus carpio]
LMS_transcript/17968	74.24	64.19	46.83	35.19	22.24	22.14	21.83	19.26	18.35	PREDICTED: zinc transporter 7 [Sinocyclocheilus grahami]
LMS_transcript/17976	94.05	65.49	67.98	54.55	39.03	71.45	22.62	28.15	20.02	protein SET [Danio rerio]
LMS_transcript/17982	0.54	0.41	1.63	1.65	1.38	2.95	6.37	4.03	5.9	PREDICTED: fibronectin type III and SPRY domain-containing protein 2 isoform X1 [Sinocyclocheilus anshuiensis]
LMS_transcript/17983	1.89	3.67	5.42	4.97	5.01	3.42	10.84	12.78	9.93	#N/A
LMS_transcript/18017	37.19	60.18	2.19	186.02	116.35	129.13	7.64	53.42	12.16	PREDICTED: basic leucine zipper and W2 domain-containing protein 1-B [Sinocyclocheilus anshuiensis]
LMS_transcript/18040	0.86	3.16	1.8	10.29	11.64	12.13	13.23	9.98	16.23	PREDICTED: emopamil-binding protein-like [Sinocyclocheilus rhinocerous]
LMS_transcript/18059	10.08	15.61	7.85	2.26	4.1	4	11.45	7.57	12.83	PREDICTED: derlin-2-like [Cyprinus carpio]
LMS_transcript/18083	3.43	1.88	1.15	1.5	0.6	2.81	19.02	17.91	17.25	PREDICTED: importin subunit alpha-1-like [Cyprinus carpio]
LMS_transcript/18095	0.94	1.7	1.21	7.43	13.86	6.41	1.25	0.62	0.29	PREDICTED: C-C motif chemokine 25-like [Sinocyclocheilus rhinocerous]
LMS_transcript/18097	0.51	12.79	23.36	36.53	36.53	53.91	108.76	78.5	95.3	PREDICTED: flavin-containing monooxygenase FMO GS-OX-like 4 [Sinocyclocheilus anshuiensis]
LMS_transcript/18108	1.64	7.78	5.36	11.94	83.12	14.21	32.16	131.28	53.41	PREDICTED: bile salt-activated lipase-like [Sinocyclocheilus anshuiensis]
LMS_transcript/1811	0.19	0.03	0.03	0.13	0.16	0.25	2.03	1.21	1.37	#N/A
LMS_transcript/18132	18.74	15.58	18.37	57.88	36.07	18.24	80.88	35.78	51.42	PREDICTED: UDP-glucuronosyltransferase 2C1-like isoform X1 [Sinocyclocheilus grahami]
LMS_transcript/18155	2.22	7.11	7.3	12.03	10.6	12.43	28.89	18.09	26.03	PREDICTED: transcription elongation factor A protein 3-like isoform X17 [Sinocyclocheilus anshuiensis]
LMS_transcript/18173	0.23	0.16	0.33	0	0.18	0.77	2.4	1.22	1.01	PREDICTED: serine/threonine-protein kinase 38-like isoform X1 [Sinocyclocheilus grahami]
LMS_transcript/18175	8.86	11.71	12.9	3.39	1.21	0.87	7.79	3.92	2.84	hypothetical protein cypCar_00013427 [Cyprinus carpio]
LMS_transcript/18180	6.03	13.31	21.94	55.54	50.82	34.7	137.95	89.52	143.42	PREDICTED: ethanolamine-phosphate phospho-lyase [Sinocyclocheilus anshuiensis]
LMS_transcript/18195	1.77	5.03	8.66	4.06	9.29	5.4	15.92	10.31	16.84	PREDICTED: retinoic acid receptor RXR-gamma-B isoform X3 [Sinocyclocheilus grahami]
LMS_transcript/18197	0	0.12	0.08	0.04	0	0.22	0.99	0.93	1.5	#N/A
LMS_transcript/18199	7.19	4.82	3.8	11.15	5.45	9.56	2.72	4.14	2.47	PREDICTED: protein shisa-5-like [Sinocyclocheilus anshuiensis]
LMS_transcript/1821	41.78	34.59	30.14	60.78	43.41	47.17	17.51	12.38	16.44	PREDICTED: sterol regulatory element-binding protein 2-like isoform X5 [Sinocyclocheilus grahami]
LMS_transcript/18213	7.88	6.77	3.93	1.09	5.77	2.32	17.3	10.7	7.56	tubulin, beta, 2 [Danio rerio]
LMS_transcript/18238	1.48	2.34	5.71	14.07	5.06	17.88	3.6	1.64	0.7	PREDICTED: serine/threonine-protein kinase Nek2 isoform X1 [Sinocyclocheilus rhinocerous]
LMS_transcript/18243	8.33	5.67	10.41	32.77	23.95	37.24	1.21	2.2	2.62	PREDICTED: guanine nucleotide-binding protein G(i) subunit alpha-1 [Sinocyclocheilus grahami]
LMS_transcript/18247	0.16	0	10.49	0.14	0.86	0.16	17.71	6.38	6.79	PREDICTED: macrosialin-like [Sinocyclocheilus grahami]
LMS_transcript/18249	23.16	43.75	26.91	35.7	19.49	36.43	8.35	10.81	8.67	PREDICTED: retinol dehydrogenase 10-B isoform X2 [Sinocyclocheilus anshuiensis]
LMS_transcript/183	3.62	4.85	11.45	2.45	7.14	3.36	18.54	14.67	15.97	PREDICTED: growth hormone receptor-like [Cyprinus carpio]
LMS_transcript/18309	2.18	4.51	3.05	3.8	3.55	2.71	11.11	7.32	11.65	PREDICTED: core histone macro-H2A.2-like [Cyprinus carpio]
LMS_transcript/18328	4.01	3.82	1.66	7.34	4.88	9.03	1.05	1.88	0.78	PREDICTED: G-protein coupled receptor 183-B [Sinocyclocheilus rhinocerous]
LMS_transcript/1833	4.95	5.08	5.43	3.07	3.1	4.19	11.17	8.8	13.16	PREDICTED: ecotropic viral integration site 5 protein homolog isoform X3 [Sinocyclocheilus rhinocerous]
LMS_transcript/18369	0.22	0.17	0.12	0	0.17	0.23	0.95	1.28	0.72	PREDICTED: mitochondrial fission regulator 2-like [Sinocyclocheilus rhinocerous]
LMS_transcript/18416	5.4	24.23	27.02	10.93	18.94	23.58	70.13	54.9	50.31	PREDICTED: elongation of very long chain fatty acids protein 6-like isoform X1 [Sinocyclocheilus grahami]
LMS_transcript/18417	0.98	1.21	1.25	3.28	1.65	4.01	4.5	3.64	3.32	#N/A
LMS_transcript/18445	23.11	814.58	1043.61	341.97	487	1070.64	2236.4	2819.98	3125.31	PREDICTED: hemopexin isoform X2 [Sinocyclocheilus anshuiensis]
LMS_transcript/18472	3.67	5.08	4.58	3.23	2.93	4.83	11.2	7.53	10.55	PREDICTED: ubiquitin-like-conjugating enzyme ATG3 [Sinocyclocheilus grahami]
LMS_transcript/18488	0.47	0.51	0.45	0.22	0.34	0.58	1.18	1.24	1.57	PREDICTED: LOW QUALITY PROTEIN: DNA primase large subunit-like [Cyprinus carpio]
LMS_transcript/18489	0.67	0.08	0.32	0.66	0.8	0.92	0	0.08	0.04	PREDICTED: solute carrier family 22 member 13-like [Cyprinus carpio]
LMS_transcript/1850	0.32	0.21	0.46	0.16	0.12	0.07	1.57	1.15	1.36	PREDICTED: actin-binding protein anillin-like isoform X2 [Sinocyclocheilus anshuiensis]
LMS_transcript/18527	5.55	10.1	19.15	36.26	35.01	18.19	42.37	27.33	37.28	PREDICTED: secernin-2 [Sinocyclocheilus grahami]
LMS_transcript/18539	2.33	12.37	12.71	30.57	29.83	22.2	71.19	49.55	78.44	PREDICTED: tetratricopeptide repeat protein 38 [Sinocyclocheilus rhinocerous]
LMS_transcript/18540	11.42	95.71	197.67	1027.98	309.53	285.91	1605.83	759.55	1231.21	PREDICTED: UDP-glucuronosyltransferase-like isoform X6 [Cyprinus carpio]
LMS_transcript/18557	15.29	7.77	2.88	10.04	17.08	19.98	3.27	3.03	2.74	PREDICTED: transcription factor AP-1 [Clupea harengus]
LMS_transcript/18566	0.3	0.17	0.16	0	0.13	0.49	0.97	1.37	1.05	PREDICTED: LOW QUALITY PROTEIN: mitotic checkpoint serine/threonine-protein kinase BUB1 beta-like [Cyprinus carpio]
LMS_transcript/18567	0.16	0.49	0.55	0.94	0.49	0.77	3	1.53	2.44	#N/A
LMS_transcript/18575	3.45	3.4	2.94	1.83	1.76	1.1	0.99	1.67	0.44	PREDICTED: cytosolic 5&apos;-nucleotidase 3 isoform X1 [Sinocyclocheilus rhinocerous]
LMS_transcript/1858	3.18	6.52	9.66	4.1	4.85	6.86	11.75	12.23	11.77	PREDICTED: RNA-binding protein EWS-like [Sinocyclocheilus grahami]
LMS_transcript/18587	9.31	10.8	4.39	4.18	2.36	3.78	2.71	1.15	2.9	PREDICTED: mevalonate kinase-like isoform X2 [Sinocyclocheilus anshuiensis]
LMS_transcript/186	3	20.25	31.87	37.43	52.62	44.28	13.63	19.55	8.31	promyelocytic leukemia zinc finger protein [Labeo rohita]
LMS_transcript/18610	4.79	13.61	13.62	16.64	15.31	15.33	40.72	20.13	36.68	#N/A
LMS_transcript/18612	347.61	168.71	181.05	688.13	276.43	512.35	56.62	59.95	38.92	PREDICTED: perilipin-2-like [Sinocyclocheilus anshuiensis]
LMS_transcript/18617	14.78	8.56	14.1	9.57	13.03	21.52	4.13	5.21	4.6	PREDICTED: 60S ribosomal export protein NMD3 [Sinocyclocheilus rhinocerous]
LMS_transcript/18619	25.83	17.12	13.37	11.33	7.77	13.04	5.89	7.15	6.29	PREDICTED: ADP-ribosylation factor 4 [Clupea harengus]
LMS_transcript/18620	2.17	2.55	4.72	2.32	2.05	1.72	5.68	4.67	7.13	PREDICTED: major facilitator superfamily domain-containing protein 8-like [Cyprinus carpio]
LMS_transcript/18640	0.13	0	0	0	0	0.22	1.7	1.26	0.93	PREDICTED: serine/threonine-protein kinase pdik1l-B-like isoform X1 [Sinocyclocheilus rhinocerous]
LMS_transcript/18651	1.9	2.27	2.35	0.93	0.72	2.44	0.55	0.51	0.48	#N/A
LMS_transcript/18667	8.29	6.14	3.75	6.37	11.35	6.96	19.4	20.83	20.7	hypothetical protein cypCar_00020879 [Cyprinus carpio]
LMS_transcript/18672	3.51	16.55	7.5	26.8	37.43	12.98	3.08	6.32	1.39	PREDICTED: probable phosphatase phospho1 [Sinocyclocheilus rhinocerous]
LMS_transcript/18673	9.63	10.09	11.38	8.26	6.62	14.88	5.55	2.72	3.4	PREDICTED: phosphatidylinositol transfer protein alpha isoform-like [Cyprinus carpio]
LMS_transcript/18677	2.43	0.97	0.74	1.25	1.33	1.52	4.35	4.74	5.67	PREDICTED: zinc finger protein 704-like isoform X1 [Sinocyclocheilus rhinocerous]
LMS_transcript/18685	1.86	2.15	3.15	7.07	4.92	3.4	7	11.56	7.85	PREDICTED: protein Z-dependent protease inhibitor-like [Sinocyclocheilus anshuiensis]
LMS_transcript/18696	1.94	1.28	5.78	4.87	4.54	6.73	2.19	1.82	0.95	PREDICTED: elongation of very long chain fatty acids protein 1-like [Sinocyclocheilus anshuiensis]
LMS_transcript/18705	4.73	5.09	5.12	4.15	4.46	5.1	1.5	2.7	1.11	PREDICTED: cytochrome c-type heme lyase-like isoform X1 [Sinocyclocheilus grahami]
LMS_transcript/18722	2.03	5.38	9.55	11.43	7.62	8.26	18.44	14.39	17.2	PREDICTED: cathepsin Z-like [Sinocyclocheilus anshuiensis]
LMS_transcript/18725	10.85	6.23	11.14	19.83	18.69	16.63	38.54	27.22	38.87	PREDICTED: very-long-chain (3R)-3-hydroxyacyl-CoA dehydratase-like [Sinocyclocheilus rhinocerous]
LMS_transcript/18726	1.6	2.32	5.9	3.4	3.53	2.77	8.86	5.49	11	PREDICTED: UPF0688 protein C1orf174 homolog [Sinocyclocheilus rhinocerous]
LMS_transcript/18736	0.79	0.4	0.32	0.45	0.18	0.27	6.84	6.25	7.05	PREDICTED: cell division cycle-associated protein 3-like [Cyprinus carpio]
LMS_transcript/18746	3.19	0.08	0.55	9.25	0.88	5.73	18.26	10.88	11.54	PREDICTED: uncharacterized protein LOC107704012 isoform X4 [Sinocyclocheilus anshuiensis]
LMS_transcript/1877	0.14	0.26	0.26	0.21	0.98	0.47	1.39	1.31	2.41	PREDICTED: cytochrome P450 26B1-like [Sinocyclocheilus grahami]
LMS_transcript/18802	0.26	0.25	0.1	0.29	0.13	0.32	1.84	1.56	1.64	PREDICTED: hyaluronan-mediated motility receptor-like [Sinocyclocheilus rhinocerous]
LMS_transcript/18820	13.84	69.1	57.34	473.27	253.35	232.55	539.67	411.62	515.33	PREDICTED: ornithine aminotransferase, mitochondrial [Sinocyclocheilus rhinocerous]
LMS_transcript/18833	1.79	1.74	1.47	2.25	2.82	2.98	4.61	3.99	7.09	PREDICTED: transcription elongation factor A protein 2-like [Sinocyclocheilus anshuiensis]
LMS_transcript/18844	24.98	21.09	24.15	11.91	8.94	20.67	8.91	8.5	8.34	hypothetical protein cypCar_00039971 [Cyprinus carpio]
LMS_transcript/18848	23.54	27.71	14.42	15.07	4.23	16.45	6.96	7.59	7.87	PREDICTED: ADP-ribosylation factor 4-like [Sinocyclocheilus grahami]
LMS_transcript/18851	2.37	2.53	1.85	1.2	0.35	2.35	0.31	0.36	0.54	PREDICTED: 4-hydroxyphenylpyruvate dioxygenase-like protein isoform X1 [Sinocyclocheilus rhinocerous]
LMS_transcript/18881	0.59	0.14	0.18	0	0.28	0.57	2.32	2.99	2.6	hypothetical protein cypCar_00046777 [Cyprinus carpio]
LMS_transcript/18895	2.77	0.83	2.41	1.94	0.93	1.66	10.15	5.09	7.5	PREDICTED: SH3 domain-binding glutamic acid-rich-like protein 2 isoform X1 [Sinocyclocheilus grahami]
LMS_transcript/18896	0.09	1.26	0	2.95	3.9	0	7.04	4.55	3.23	PREDICTED: malate dehydrogenase, cytoplasmic-like [Sinocyclocheilus rhinocerous]
LMS_transcript/18963	69.92	36.36	35.61	10.63	10.09	38.93	2.85	3.23	2.26	PREDICTED: nucleophosmin-like [Sinocyclocheilus rhinocerous]
LMS_transcript/18968	0.14	0	0	0	0.04	0	2.69	2.4	1.62	tubulin beta-4A chain-like [Paramormyrops kingsleyae]
LMS_transcript/18972	2.4	23.14	26.68	73.7	71.51	65.44	76.33	78.96	124.44	PREDICTED: catechol O-methyltransferase-like isoform X2 [Sinocyclocheilus grahami]
LMS_transcript/18979	6.98	4.99	4.38	20.71	14.15	12.5	4.16	4.21	1.69	PREDICTED: lysosomal amino acid transporter 1 homolog [Sinocyclocheilus rhinocerous]
LMS_transcript/18993	2.29	7.38	7.35	7.85	5.35	7.11	15.94	13.19	18.3	PREDICTED: uncharacterized protein LOC107668085 [Sinocyclocheilus anshuiensis]
LMS_transcript/19010	0.22	0.18	0.09	0.09	0.05	0.19	1.07	1.41	1.06	PREDICTED: F-box only protein 5-like [Sinocyclocheilus anshuiensis]
LMS_transcript/19023	19.76	7.76	7.21	18.74	16.18	18.25	5.04	6.99	5.74	PREDICTED: multiple epidermal growth factor-like domains protein 9 isoform X2 [Sinocyclocheilus rhinocerous]
LMS_transcript/19024	3.6	3.01	1.25	1.56	1.26	2.32	0.72	0.34	0.5	PREDICTED: protein nepro homolog isoform X1 [Sinocyclocheilus grahami]
LMS_transcript/19043	5.56	9.25	3.75	9.62	12.86	14.83	3.83	5.75	4.21	PREDICTED: C-X-C chemokine receptor type 4-B-like [Sinocyclocheilus rhinocerous]
LMS_transcript/19045	1.46	15.9	7.85	20.59	49.41	20.98	33.13	23.94	28.94	protein yippee-like 3 [Danio rerio]
LMS_transcript/19046	45.59	99.3	46.95	82.93	17.3	55.12	5.35	3.36	12.17	PREDICTED: vimentin A2 [Sinocyclocheilus anshuiensis]
LMS_transcript/19064	0	0	0	0.28	0	0	1.82	0.83	1.29	hypothetical protein cypCar_00046777 [Cyprinus carpio]
LMS_transcript/19069	7.16	5.18	5	5.23	4.03	4.2	1.11	1.35	1.33	PREDICTED: protein cornichon homolog 1, partial [Crocodylus porosus]
LMS_transcript/19085	0.85	0.54	1.16	3.39	2.53	3.86	4.59	3.41	4.67	PREDICTED: cartilage-associated protein-like [Sinocyclocheilus grahami]
LMS_transcript/1909	0	0.08	0	0.15	0.31	0	1.13	0.92	0.78	PREDICTED: protein FAM184A-like isoform X2 [Sinocyclocheilus anshuiensis]
LMS_transcript/191	7.67	4.93	4.69	1.45	2.64	3.15	7.33	4.52	7.37	PREDICTED: anion exchange protein 2-like [Sinocyclocheilus rhinocerous]
LMS_transcript/1910	0.19	1.68	1.22	0.7	0.73	1.14	3.29	1.5	3.14	PREDICTED: DCN1-like protein 4 isoform X1 [Sinocyclocheilus anshuiensis]
LMS_transcript/19100	7.33	8.76	8.45	1.7	2.64	5.69	2.93	2.75	2.36	PREDICTED: THUMP domain-containing protein 3-like [Sinocyclocheilus grahami]
LMS_transcript/19104	34.1	47.62	35.59	19.27	11.94	21.95	2.85	6.62	2.48	hypothetical protein cypCar_00019580 [Cyprinus carpio]
LMS_transcript/1912	1.38	0.85	0.96	1.36	1.03	0.89	0.25	0.15	0.09	PREDICTED: long-chain-fatty-acid--CoA ligase ACSBG2-like isoform X2 [Sinocyclocheilus rhinocerous]
LMS_transcript/19129	0.23	0.04	0	0	0	0.19	1.48	0.78	1.49	PREDICTED: pachytene checkpoint protein 2 homolog isoform X1 [Sinocyclocheilus rhinocerous]
LMS_transcript/19135	1	0.15	0.51	0.12	0.14	0.56	3.12	4.75	3.84	PREDICTED: importin subunit alpha-1 [Sinocyclocheilus rhinocerous]
LMS_transcript/19138	845.93	830.01	359.79	1350.35	359.91	1788.31	208.36	180.68	150.44	hypothetical protein cypCar_00017530 [Cyprinus carpio]
LMS_transcript/19141	58.11	34.88	37.5	44.21	30.48	48.89	12.67	20.19	15.44	PREDICTED: heterogeneous nuclear ribonucleoprotein A/B-like isoform X1 [Sinocyclocheilus rhinocerous]
LMS_transcript/19149	19.79	29.48	35.26	86.99	47.15	58.44	23.04	26.75	19.35	PREDICTED: protein SET-like isoform X1 [Sinocyclocheilus rhinocerous]
LMS_transcript/19153	0.37	0	0.17	2.34	4.91	2.36	0.87	2.34	1.39	PREDICTED: serine/threonine-protein kinase Nek2 isoform X1 [Sinocyclocheilus rhinocerous]
LMS_transcript/19183	3.46	6.05	0.6	9.49	14.42	9.82	3.52	5.89	0.72	Ubiquitin-conjugating enzyme E2 A [Anoplopoma fimbria]
LMS_transcript/19188	6.86	7.72	13.34	15.85	7.86	12.4	31.97	23.15	28.74	PREDICTED: D-threo-3-hydroxyaspartate dehydratase-like [Sinocyclocheilus anshuiensis]
LMS_transcript/19206	0.06	0	0.15	0.16	0	0.05	1.28	1.31	1.66	PREDICTED: cell division cycle-associated protein 3-like [Cyprinus carpio]
LMS_transcript/19240	1.41	1.38	0.81	0.95	1.05	1.15	4.01	2.43	3.06	PREDICTED: uncharacterized protein LOC107589398 [Sinocyclocheilus grahami]
LMS_transcript/19251	10.92	45.76	44.65	76.27	71.95	58.35	15.63	36.33	20.55	PREDICTED: grpE protein homolog 2, mitochondrial-like [Sinocyclocheilus grahami]
LMS_transcript/193	0.35	2.05	1.26	0.83	1.32	0.97	3.49	3.22	3.27	PREDICTED: serine/threonine-protein kinase ULK1-like [Sinocyclocheilus rhinocerous]
LMS_transcript/19300	252.1	234.59	168.03	393.67	61.75	351.82	26.11	68.56	31.43	XBP1s [Cyprinus carpio]
LMS_transcript/19309	19.66	84.49	59.81	253.24	342.48	201.54	279.57	263.52	255.2	PREDICTED: tryptophan 2,3-dioxygenase B-like [Sinocyclocheilus rhinocerous]
LMS_transcript/19317	24.09	31.18	29.38	21.15	20.37	41.2	8.95	10.2	6.48	PREDICTED: glutamate-rich WD repeat-containing protein 1 isoform X1 [Cyprinus carpio]
LMS_transcript/19322	0.37	1.2	0.98	1.7	1.92	3.11	4.29	2.02	3.45	PREDICTED: zinc transporter ZIP9-B-like [Cyprinus carpio]
LMS_transcript/19362	75.97	47.3	69.87	274.17	264.13	310.3	13.42	40.39	11.24	PREDICTED: basic leucine zipper and W2 domain-containing protein 1-B [Sinocyclocheilus anshuiensis]
LMS_transcript/19379	3.6	11.72	7.76	19.67	20.85	43.26	4.82	6.32	4.34	PREDICTED: GTP-binding protein SAR1b-like [Sinocyclocheilus anshuiensis]
LMS_transcript/19386	10.91	32.03	32.33	46.82	33.94	30.75	94.06	85.27	91.53	PREDICTED: cytochrome b5-like isoform X1 [Sinocyclocheilus grahami]
LMS_transcript/19413	2.49	3.97	2.3	8.18	3.98	6.4	0.65	1.14	0.58	PREDICTED: zinc finger and BTB domain-containing protein 2-like [Sinocyclocheilus anshuiensis]
LMS_transcript/19416	0.94	8.46	27.79	13.65	25.27	53.5	46.47	44.83	42.14	PREDICTED: cytochrome P450 2F2-like [Sinocyclocheilus rhinocerous]
LMS_transcript/19425	19.34	19.34	17.54	16.08	19.02	13.91	40.37	51.59	38.66	NADH dehydrogenase subunit 4 (mitochondrion) [Schizothorax prenanti]
LMS_transcript/19456	0.56	0.05	0.18	0.44	0.14	0.29	1.91	1.05	1.11	PREDICTED: LOW QUALITY PROTEIN: DNA primase small subunit-like [Cyprinus carpio]
LMS_transcript/19457	2.4	3.01	3.5	3.9	9.46	4.25	16.23	11.14	17.24	hypothetical protein cypCar_00042736, partial [Cyprinus carpio]
LMS_transcript/19458	4.15	8.53	8.83	9.89	10	6.96	22.82	20.13	22.77	PREDICTED: synaptojanin-2-binding protein-like [Sinocyclocheilus rhinocerous]
LMS_transcript/19473	5.94	6.37	5.13	2.03	1.16	4.5	0.69	1.78	0.71	PREDICTED: DNA-directed RNA polymerase III subunit RPC4 [Sinocyclocheilus anshuiensis]
LMS_transcript/19489	0.39	0.19	0.56	1.06	1.7	0.3	2.01	1.96	2.59	PREDICTED: MARVEL domain-containing protein 3-like [Sinocyclocheilus rhinocerous]
LMS_transcript/19491	3.99	0.85	3.48	0.73	0.51	7.23	17.62	15.96	11.76	PREDICTED: tubulin beta-1 chain-like [Sinocyclocheilus anshuiensis]
LMS_transcript/19496	4.58	11.53	16.02	6.35	7.67	11.9	0.66	2.88	1.22	#N/A
LMS_transcript/1950	11.99	11.24	12.15	10.27	9.83	18.64	4.87	5.54	3.4	hypothetical protein cypCar_00002334 [Cyprinus carpio]
LMS_transcript/19513	9.68	11.41	13.93	25.03	30.18	26.99	9.54	9.06	8.84	PREDICTED: maspardin-like [Sinocyclocheilus anshuiensis]
LMS_transcript/19536	0.05	1.52	1.65	3.57	2.07	3.67	0.1	0.19	0.3	PREDICTED: tripartite motif-containing protein 55-like isoform X1 [Sinocyclocheilus rhinocerous]
LMS_transcript/19544	3.09	1.45	1.03	2.6	2.27	3.24	7.31	7.49	4.41	PREDICTED: uncharacterized protein LOC107589398 [Sinocyclocheilus grahami]
LMS_transcript/19550	12.42	24.21	13.66	22.73	16.44	20.59	6.32	9.62	7.1	PREDICTED: synaptosomal-associated protein 29 isoform X1 [Sinocyclocheilus anshuiensis]
LMS_transcript/19566	11.18	115.14	113.67	191.67	80.19	155.45	428.82	482.46	448.54	PREDICTED: vitamin D-binding protein-like [Sinocyclocheilus grahami]
LMS_transcript/19587	9	1.93	3.46	12.32	9.22	12.97	1.51	2.4	1.91	hypothetical protein cypCar_00010344 [Cyprinus carpio]
LMS_transcript/19609	5.56	7.21	9.58	4.57	4.09	6.28	13.6	10.35	11.64	PREDICTED: cytoplasmic protein NCK1-like isoform X1 [Sinocyclocheilus grahami]
LMS_transcript/19610	3.76	15.89	9.86	7.99	2.41	4.77	14.96	9.61	10.59	PREDICTED: alpha-2-macroglobulin receptor-associated protein-like isoform X1 [Sinocyclocheilus rhinocerous]
LMS_transcript/19620	0.1	0.1	0.05	0	0.1	0.4	2.75	2.33	1.77	PREDICTED: N-lysine methyltransferase KMT5A-A-like [Sinocyclocheilus rhinocerous]
LMS_transcript/1964	1.04	0.24	0.2	0.36	0.2	1.01	3.71	3.39	3.61	PREDICTED: structural maintenance of chromosomes protein 4-like isoform X1 [Sinocyclocheilus rhinocerous]
LMS_transcript/19647	0.99	0	0.05	2.56	1.79	3.34	0.05	0	0.05	PREDICTED: proteinase-activated receptor 2-like isoform X1 [Sinocyclocheilus rhinocerous]
LMS_transcript/19663	20.88	17.05	15.6	15.6	10.85	20.06	6.08	6.4	5.4	PREDICTED: proteasome activator complex subunit 3-like isoform X2 [Sinocyclocheilus rhinocerous]
LMS_transcript/1968	5.81	4.14	4.27	12.18	8.1	14.95	3.23	5.25	3.8	PREDICTED: UBA-like domain-containing protein 2 [Sinocyclocheilus rhinocerous]
LMS_transcript/19685	0.75	3.95	5.4	10.59	4.98	9.3	24.07	12.39	19.58	PREDICTED: voltage-dependent anion-selective channel protein 2-like isoform X3 [Cyprinus carpio]
LMS_transcript/19716	16.2	10.06	6.66	11.22	5.66	11.52	4.22	2.43	2.77	PREDICTED: G-protein coupled receptor 1-like isoform X1 [Sinocyclocheilus rhinocerous]
LMS_transcript/19732	66.66	106.87	79.12	180.92	108.35	102.68	28.53	39.49	33.99	PREDICTED: sodium-coupled neutral amino acid transporter 3-like isoform X2 [Sinocyclocheilus rhinocerous]
LMS_transcript/19743	0.31	0.23	0.37	0.5	0.73	0.81	1.68	1.54	2	PREDICTED: MARCKS-related protein-like [Sinocyclocheilus rhinocerous]
LMS_transcript/19744	0.14	0.38	0.14	0.46	1.12	0.81	1.82	0.98	0.9	PREDICTED: sorting nexin-5-like [Cyprinus carpio]
LMS_transcript/19767	3.92	5.97	5.5	1.95	0.98	2.46	1.07	1.91	0.64	PREDICTED: probable ATP-dependent RNA helicase DDX5 [Sinocyclocheilus anshuiensis]
LMS_transcript/19768	4.57	15.12	9.11	23.38	15.36	20.72	2.66	5.23	3.97	PREDICTED: coiled-coil domain-containing protein 125-like isoform X1 [Sinocyclocheilus anshuiensis]
LMS_transcript/19769	726.39	203	283	590.75	763.07	370.76	33.04	160.32	22.5	PREDICTED: glutathione-specific gamma-glutamylcyclotransferase 1 [Sinocyclocheilus rhinocerous]
LMS_transcript/19802	32.76	21.88	27.04	21.27	22.26	31.22	9.77	10.51	8.68	PREDICTED: probable ATP-dependent RNA helicase DDX47 [Clupea harengus]
LMS_transcript/19811	2.33	29.4	17.07	10.41	13.7	30.94	0.29	6.68	0.19	PREDICTED: secreted frizzled-related protein 1-like [Sinocyclocheilus anshuiensis]
LMS_transcript/1984	0	0.16	0.17	0.15	0	0.3	0.79	0.35	0.51	PREDICTED: actin-binding protein anillin-like isoform X1 [Sinocyclocheilus anshuiensis]
LMS_transcript/19847	13.37	15.67	27.85	11.03	21.57	15.32	46.67	39.12	51.03	PREDICTED: adenylosuccinate lyase isoform X2 [Sinocyclocheilus rhinocerous]
LMS_transcript/1985	0.26	0.58	0.71	0.29	0.09	0.25	2.31	2.21	2.42	hypothetical protein cypCar_00014908 [Cyprinus carpio]
LMS_transcript/19867	5.23	6.32	8.38	2.8	3.86	6.31	1.49	2.26	2.1	PREDICTED: tRNA pseudouridine synthase A, mitochondrial-like [Sinocyclocheilus anshuiensis]
LMS_transcript/19879	125.41	324.74	248.32	400.27	76.06	168.69	18.48	76.69	25.57	PREDICTED: glutathione-specific gamma-glutamylcyclotransferase 1 [Sinocyclocheilus rhinocerous]
LMS_transcript/19895	0.87	1.7	1.72	2.04	3.97	3.84	3.8	5.55	4.54	PREDICTED: lysophosphatidic acid receptor 1-like isoform X2 [Sinocyclocheilus anshuiensis]
LMS_transcript/19899	0.15	0.73	0.24	0.67	0.49	0.93	2.88	1.84	3.55	PREDICTED: protein FAM92A1-like [Cyprinus carpio]
LMS_transcript/19913	19.97	2.98	1.24	6.7	4.73	2.59	0.46	0.99	0.37	PREDICTED: interleukin-1 receptor type 2-like isoform X1 [Sinocyclocheilus anshuiensis]
LMS_transcript/19921	5.05	4.1	3.67	4.89	4.7	8.63	1.53	2.36	1.43	PREDICTED: WD repeat-containing protein 89 [Cyprinus carpio]
LMS_transcript/1993	0.49	1.22	2.03	0.53	1.06	1.03	2.76	1.33	2.75	PREDICTED: zinc finger protein 319-like [Sinocyclocheilus rhinocerous]
LMS_transcript/19935	14.15	285.18	390.79	2430.85	4719.31	4344.62	2734.87	1115.33	4681.35	PREDICTED: alpha-1-antitrypsin homolog [Sinocyclocheilus grahami]
LMS_transcript/19980	16.22	12.3	16.98	9.46	9.99	11.91	4.31	4.14	4.99	PREDICTED: uncharacterized protein C18orf19 homolog B-like [Cyprinus carpio]
LMS_transcript/19981	33.51	23.75	35.39	10.61	11.29	29.54	10.26	12.26	10.81	PREDICTED: bystin [Sinocyclocheilus rhinocerous]
LMS_transcript/19985	2.38	2.57	5.54	8.71	6.79	7.33	15.25	13.72	14.57	PREDICTED: trimeric intracellular cation channel type B-like isoform X1 [Sinocyclocheilus grahami]
LMS_transcript/20006	0.1	0.25	0.92	0.8	7.25	1.54	1.56	3.54	4.65	PREDICTED: LOW QUALITY PROTEIN: synaptotagmin-15-like [Sinocyclocheilus rhinocerous]
LMS_transcript/20062	21.21	14.21	14.5	13.26	16.62	31.29	6.32	6.16	4.65	PREDICTED: nucleolar protein 58-like isoform X3 [Sinocyclocheilus rhinocerous]
LMS_transcript/20064	4.51	6.75	8.17	10.1	16.94	10.13	3.02	5.02	3.96	PREDICTED: protein FAM107B-like isoform X1 [Cyprinus carpio]
LMS_transcript/20092	2.96	2.59	2.16	1.45	1.24	1.12	4.06	4.76	3.79	hypothetical protein cypCar_00026607 [Cyprinus carpio]
LMS_transcript/20096	0.45	0.21	0.34	0.44	0.05	0.34	4.97	4.82	6.39	PREDICTED: G2/mitotic-specific cyclin-B1-like [Cyprinus carpio]
LMS_transcript/20144	18.13	10.37	15.73	8.67	6.91	11.57	4.68	3.93	5.45	PREDICTED: p21-activated protein kinase-interacting protein 1 [Cyprinus carpio]
LMS_transcript/2016	2.28	2.96	2.61	1.21	1.34	3.89	1.02	1.01	0.48	PREDICTED: ubiquitin carboxyl-terminal hydrolase 37-like [Sinocyclocheilus anshuiensis]
LMS_transcript/20176	4.36	0.88	0.55	1.31	3.2	3.16	9.81	15.02	22.88	hypothetical protein cypCar_00010368 [Cyprinus carpio]
LMS_transcript/20204	26.67	22.76	9.13	17.66	10.16	19.33	4.49	5.38	3.86	hypothetical protein cypCar_00041557 [Cyprinus carpio]
LMS_transcript/20206	8.27	5.23	3.87	3.06	3.05	6.79	19.95	11.69	11.71	PREDICTED: proliferating cell nuclear antigen [Sinocyclocheilus anshuiensis]
LMS_transcript/20218	31.43	18.19	14.05	8.23	6.46	8.75	4.59	3.16	3.33	PREDICTED: LOW QUALITY PROTEIN: protein pelota homolog [Cyprinus carpio]
LMS_transcript/20232	4.55	1.52	1.41	1.19	0.89	1.4	0	0.01	0.53	PREDICTED: four and a half LIM domains protein 1-like isoform X1 [Sinocyclocheilus rhinocerous]
LMS_transcript/20239	22392.3	10208.8	4234.88	7251.54	5115.78	5932.58	249.01	1208.03	499.46	PREDICTED: haptoglobin-like isoform X1 [Sinocyclocheilus anshuiensis]
LMS_transcript/20249	0.16	0.47	0.71	0.22	0.74	0.72	2.78	1.28	2.61	PREDICTED: centromere protein U [Sinocyclocheilus anshuiensis]
LMS_transcript/20261	15.08	14.41	18.15	10.86	13.05	28.01	3.62	2.95	2.56	PREDICTED: surfeit locus protein 6 [Sinocyclocheilus rhinocerous]
LMS_transcript/20264	7.6	6.67	7.77	31.77	19.35	32.53	2.98	6.42	3.32	PREDICTED: protein phosphatase 1 regulatory subunit 15A-like isoform X1 [Sinocyclocheilus anshuiensis]
LMS_transcript/20272	26.79	26.05	31.44	47.47	24.5	25.31	11.57	12.72	5.3	PREDICTED: mitochondrial import inner membrane translocase subunit Tim17-A [Sinocyclocheilus grahami]
LMS_transcript/2029	11.68	13.35	15.16	15.14	3.27	11.65	7.18	4.14	1.13	PREDICTED: eukaryotic translation initiation factor 4 gamma 2-like isoform X1 [Sinocyclocheilus rhinocerous]
LMS_transcript/20292	1.96	3.33	9.62	2.34	3.64	1.67	7.01	5.49	7.66	PREDICTED: pyridoxine-5&apos;-phosphate oxidase-like [Sinocyclocheilus rhinocerous]
LMS_transcript/20302	55.91	40.92	29.79	17.52	12.22	14.41	14.19	11.92	15.05	PREDICTED: dolichyl-phosphate beta-glucosyltransferase-like isoform X1 [Sinocyclocheilus rhinocerous]
LMS_transcript/2031	11.86	2.78	4.5	12.46	6.24	12.88	2.24	3.51	2.63	PREDICTED: interleukin-6 receptor subunit beta-like [Sinocyclocheilus grahami]
LMS_transcript/20332	14.65	28.06	30.86	88.43	71.62	37.83	101.93	87.23	83.79	#N/A
LMS_transcript/20335	3.38	4.18	2.99	5.52	4.93	6.42	35	20.5	32.31	PREDICTED: high mobility group nucleosome-binding domain-containing protein 3-like [Cyprinus carpio]
LMS_transcript/20338	8.28	9.18	3.96	4.25	2.34	4.88	2.13	2.77	2.18	PREDICTED: ras association domain-containing protein 1-like isoform X2 [Sinocyclocheilus rhinocerous]
LMS_transcript/20362	2.5	2.49	2.2	3.35	1.5	2.06	9.42	5.02	6.09	PREDICTED: flap endonuclease 1 isoform X1 [Sinocyclocheilus anshuiensis]
LMS_transcript/20386	2.96	4.4	3.98	1.75	3.53	2.15	13.18	6.72	8.72	hypothetical protein cypCar_00001593 [Cyprinus carpio]
LMS_transcript/20388	15.03	13.45	8.53	7.83	5	5.93	4.78	3.9	4.99	hypothetical protein cypCar_00028383 [Cyprinus carpio]
LMS_transcript/20390	0.05	0.44	0	3.17	7.52	0.23	2.02	2.37	3.26	PREDICTED: troponin I, slow skeletal muscle-like isoform X1 [Sinocyclocheilus rhinocerous]
LMS_transcript/20393	19.63	13	11.9	6.23	3.98	8.76	4.73	5.77	4.54	hypothetical protein cypCar_00028383 [Cyprinus carpio]
LMS_transcript/20401	22.84	17.9	15.09	12.35	9.38	9.77	8.08	5.21	6.96	PREDICTED: protein SEC13 homolog [Cyprinus carpio]
LMS_transcript/20426	25.82	97.4	139.18	185.28	172.86	110.14	371.05	378.29	348.3	PREDICTED: serine--pyruvate aminotransferase, mitochondrial-like [Sinocyclocheilus anshuiensis]
LMS_transcript/20438	18.18	8.86	13.06	47.19	39	39.12	71.95	50.17	65.73	PREDICTED: cell growth regulator with EF hand domain protein 1-like [Cyprinus carpio]
LMS_transcript/20439	5.39	8.16	3.85	9.74	8.12	11.01	25.66	25.49	31.25	PREDICTED: non-histone chromosomal protein HMG-14A-like isoform X2 [Cyprinus carpio]
LMS_transcript/20440	0.61	0	0.27	22.23	7.98	23.24	3.8	1.91	5.93	MHC class II antigen, partial [Labeobarbus intermedius]
LMS_transcript/20450	46.83	35.58	25.05	17.68	18.56	10.83	46.61	29.34	35.73	hypothetical protein cypCar_00032158, partial [Cyprinus carpio]
LMS_transcript/20455	3.23	4.83	5.2	9.11	8.4	9.92	33.11	15.86	19.84	PREDICTED: non-histone chromosomal protein HMG-14A-like isoform X2 [Cyprinus carpio]
LMS_transcript/20457	1.68	2.35	1.81	20.64	10.04	10.09	10.23	7.76	14.31	PREDICTED: keratin, type I cytoskeletal 13-like [Sinocyclocheilus anshuiensis]
LMS_transcript/20462	9.13	4.02	2.56	6.74	2.58	7.93	1.57	2.05	1.12	Samsn1a protein, partial [Danio rerio]
LMS_transcript/2049	0.65	0.79	0.67	0.82	1.34	1.25	2.62	1.73	2.06	PREDICTED: pleckstrin homology domain-containing family A member 7-like [Sinocyclocheilus anshuiensis]
LMS_transcript/20492	0.5	0.88	1.71	0.17	0.62	1.05	2.32	1.86	2.35	PREDICTED: inhibitor of growth protein 1-like isoform X1 [Cyprinus carpio]
LMS_transcript/20502	1.62	9.96	11.58	0.23	4.9	5.85	12.61	10.66	8.64	PREDICTED: transmembrane protein 120A-like [Sinocyclocheilus grahami]
LMS_transcript/20512	17.9	53.02	109.41	263.16	311.04	200.43	738.57	393.62	593.86	hypothetical protein cypCar_00012951 [Cyprinus carpio]
LMS_transcript/20520	41.18	8.12	7.62	13.27	7.38	10.87	3.25	3.43	4.86	PREDICTED: mid1-interacting protein 1-B [Cyprinus carpio]
LMS_transcript/20558	5.29	9.76	10.12	8.52	9.01	11.77	2.52	3.57	1.9	hypothetical protein cypCar_00021330 [Cyprinus carpio]
LMS_transcript/20559	7.79	20.14	10.67	63.25	62.29	48.35	121.37	129.86	104.52	PREDICTED: carbonyl reductase [NADPH] 1-like [Sinocyclocheilus rhinocerous]
LMS_transcript/20571	1.17	3.44	5.71	3.03	3.87	3.9	14.6	7.84	14.22	PREDICTED: tumor protein D53-like isoform X4 [Sinocyclocheilus anshuiensis]
LMS_transcript/20573	34.37	86.66	136.79	309.19	409.16	204.68	1080.73	583.21	1042.38	#N/A
LMS_transcript/20594	39.41	58.01	18.88	85.69	106.07	77.71	7.35	11.83	6.97	PREDICTED: solute carrier family 25 member 38-A [Sinocyclocheilus rhinocerous]
LMS_transcript/20595	10.31	27.4	39.64	51.89	37.59	48.08	105.02	66.98	68.5	PREDICTED: enoyl-CoA hydratase, mitochondrial-like [Sinocyclocheilus grahami]
LMS_transcript/20601	4.41	11.15	14.4	16.02	22.25	33.5	31.95	33.76	48.5	PREDICTED: enoyl-CoA hydratase, mitochondrial-like [Sinocyclocheilus grahami]
LMS_transcript/20607	6.05	10.5	17.89	21.81	25.94	19.22	32.84	34.49	33.39	#N/A
LMS_transcript/20611	5.56	15.4	10.9	8.36	20.2	4.79	173.62	57.72	72.96	PREDICTED: liver-expressed antimicrobial peptide 2-like [Sinocyclocheilus rhinocerous]
LMS_transcript/20614	0.98	0.6	0.26	0.63	0.38	0.4	2.55	2.16	1.74	hypothetical protein cypCar_00026318 [Cyprinus carpio]
LMS_transcript/20616	3.67	3.64	3.37	34.39	56.75	33.77	51.4	34.67	38.38	PREDICTED: histone H1-like [Sinocyclocheilus rhinocerous]
LMS_transcript/20626	0.93	0.62	0.49	6.72	17.81	19.02	1.19	5.74	1.53	PREDICTED: sorting nexin-10A-like isoform X2 [Sinocyclocheilus grahami]
LMS_transcript/20637	1.08	12.33	14.39	13.39	27.88	17.55	3.4	5.03	3.23	PREDICTED: CST complex subunit STN1-like [Sinocyclocheilus grahami]
LMS_transcript/20640	3.76	7.69	12.12	2.13	3.2	4.82	17.01	15.73	28.66	PREDICTED: GSK-3-binding protein-like [Cyprinus carpio]
LMS_transcript/20649	0.14	0	0.07	0	0.17	0.41	5.88	3.89	4.63	hypothetical protein cypCar_00018783 [Cyprinus carpio]
LMS_transcript/20669	10.46	98.07	33.68	245.59	155.63	63.97	340.1	257.06	259	malate dehydrogenase 1Aa, peroxisomal isoform mdh1x [Danio rerio]
LMS_transcript/20696	34.22	56.4	42.9	15.6	12.76	17.19	8.61	9.26	5.99	hypothetical protein cypCar_00012636, partial [Cyprinus carpio]
LMS_transcript/20706	1.34	2.62	2.81	3.8	3.54	4.59	8.89	7.36	12.17	PREDICTED: renalase-like isoform X2 [Sinocyclocheilus anshuiensis]
LMS_transcript/20709	18.03	19.18	15.29	10.61	7.15	14.86	6.01	6.08	5.09	PREDICTED: RNA-binding protein 34 [Sinocyclocheilus rhinocerous]
LMS_transcript/20716	14.07	17.37	13.21	5.81	6.41	7.14	4	5.38	4.51	transmembrane protein 243 [Danio rerio]
LMS_transcript/20720	7.62	8.61	9.02	12.24	11.12	12.4	3.71	5.63	3.49	PREDICTED: activator of basal transcription 1-like isoform X1 [Sinocyclocheilus rhinocerous]
LMS_transcript/20725	25.1	167.93	213.27	192.7	318.09	265.09	719.85	760.25	758.78	PREDICTED: fructose-1,6-bisphosphatase 1-like [Sinocyclocheilus anshuiensis]
LMS_transcript/2074	3.32	2.07	0.93	2.4	1.68	3.3	0.64	0.72	0.49	PREDICTED: E3 ubiquitin-protein ligase HACE1 isoform X1 [Sinocyclocheilus anshuiensis]
LMS_transcript/20760	1.65	9.57	11.56	94.5	56.26	64.14	112.51	66.13	95.32	PREDICTED: carboxymethylenebutenolidase homolog [Cyprinus carpio]
LMS_transcript/20771	334.89	790.8	1543.2	2986.15	2152.83	3234.47	8510.55	6374.84	5769.2	PREDICTED: alpha-2-HS-glycoprotein-like, partial [Sinocyclocheilus rhinocerous]
LMS_transcript/20775	3.54	17.88	27.08	18.42	29.95	19.15	142.09	133.25	145.09	PREDICTED: 2-amino-3-carboxymuconate-6-semialdehyde decarboxylase-like isoform X1 [Sinocyclocheilus rhinocerous]
LMS_transcript/20797	145.53	37.46	49.73	82.44	169.39	85.58	28.7	10.77	15.57	PREDICTED: uncharacterized protein C11orf96 homolog [Cyprinus carpio]
LMS_transcript/20804	0.95	1.49	5.17	1.25	1.81	3.26	18.68	26.11	17.5	PREDICTED: cyclin-dependent kinase 1 [Sinocyclocheilus grahami]
LMS_transcript/20807	22.55	12.87	18.58	12.84	9.93	22.73	5.52	6.83	5.25	PREDICTED: ribosomal L1 domain-containing protein 1 [Sinocyclocheilus anshuiensis]
LMS_transcript/20819	5.14	11.04	7.6	21.83	16.26	15.28	29.9	21.89	35.39	PREDICTED: surfeit locus protein 4 isoform X1 [Sinocyclocheilus rhinocerous]
LMS_transcript/20827	19.75	15.88	23.64	21.58	15.24	42.22	6.2	7.99	5.93	hypothetical protein cypCar_00039234 [Cyprinus carpio]
LMS_transcript/20830	1.19	2.52	3.03	10.65	13.43	14.08	1.09	5.77	3.74	hypothetical protein cypCar_00040991 [Cyprinus carpio]
LMS_transcript/20867	47.74	36.45	38.29	20.95	22.34	43.14	7.08	10.59	5.9	PREDICTED: ribosome biogenesis regulatory protein homolog [Cyprinus carpio]
LMS_transcript/20868	38.79	167.63	267.23	615.6	733.81	714.77	1085.21	604.76	787.34	PREDICTED: 4-hydroxyphenylpyruvate dioxygenase [Sinocyclocheilus grahami]
LMS_transcript/20891	12.46	17.58	24.06	51.69	41.86	46.59	94.58	58.34	83.66	PREDICTED: flavin reductase (NADPH)-like [Cyprinus carpio]
LMS_transcript/20902	9.01	10.39	37.92	114.04	80.2	78.52	213.33	148.03	208.35	PREDICTED: glutathione S-transferase theta-1-like [Sinocyclocheilus grahami]
LMS_transcript/20921	1.21	3.75	3.72	8.14	5.75	4.89	10.19	9.85	10.74	PREDICTED: ceroid-lipofuscinosis neuronal protein 5-like [Sinocyclocheilus rhinocerous]
LMS_transcript/20932	9.56	8.28	3.51	9.53	10.77	16.44	2.62	5.71	4.55	PREDICTED: syntenin-1-like [Sinocyclocheilus anshuiensis]
LMS_transcript/20947	0.52	0.58	0.12	0.48	1.37	0.47	2.64	1.38	1.93	PREDICTED: prothymosin alpha-like isoform X2 [Sinocyclocheilus anshuiensis]
LMS_transcript/20951	3.92	7.59	19.38	63.88	47.52	36.07	133.35	73.3	121.26	PREDICTED: glutathione S-transferase theta-1-like [Sinocyclocheilus grahami]
LMS_transcript/20961	5.2	32.93	11.29	114.04	85.92	64.16	113.56	51.32	119.26	PREDICTED: NADH-cytochrome b5 reductase 2-like [Cyprinus carpio]
LMS_transcript/20966	0.36	0.06	0.58	0.26	0.06	0.51	5.87	5.13	4.64	PREDICTED: lymphokine-activated killer T-cell-originated protein kinase homolog [Sinocyclocheilus rhinocerous]
LMS_transcript/20970	5.15	8.87	11.02	13.68	16.55	15.23	1.73	4.7	10.22	PREDICTED: epidermal retinol dehydrogenase 2-like [Sinocyclocheilus grahami]
LMS_transcript/20983	6.23	15.62	22.58	27.08	31.17	41.73	81.26	53.73	60.95	PREDICTED: redox-regulatory protein FAM213A-like [Cyprinus carpio]
LMS_transcript/20986	6.17	4.85	5.6	10.4	7.09	16.36	3.83	3.23	2.17	hypothetical protein cypCar_00027688, partial [Cyprinus carpio]
LMS_transcript/20996	1.19	1.55	2.01	2.26	1.93	0.56	5.47	2.79	5.48	PREDICTED: transmembrane emp24 domain-containing protein 1-like [Sinocyclocheilus anshuiensis]
LMS_transcript/2102	1.22	4.59	5.82	2.2	3.66	3.8	1.01	1.49	0.63	#N/A
LMS_transcript/21028	13.39	15.43	15.64	10.46	8.47	12.16	3.64	7.11	3.7	PREDICTED: ceramide-1-phosphate transfer protein-like [Sinocyclocheilus anshuiensis]
LMS_transcript/21041	10.91	12.99	10.39	24.96	18.36	23.78	8.95	9.65	7.13	PREDICTED: ribonucleoside-diphosphate reductase subunit M2-like [Sinocyclocheilus rhinocerous]
LMS_transcript/21049	0.63	1.14	2.73	3.45	1.92	2.65	9.7	6.05	4.63	#N/A
LMS_transcript/21050	1452.2	2078.88	1577.75	734.51	728.33	1160.54	277.42	476.02	347.82	hypothetical protein cypCar_00003466 [Cyprinus carpio]
LMS_transcript/21052	48.84	40.9	37.6	5.74	17.13	10.96	31.53	21.11	11.49	PREDICTED: heterogeneous nuclear ribonucleoprotein A0-like [Sinocyclocheilus anshuiensis]
LMS_transcript/21056	2169	2510.46	2013.64	2815.09	2940.92	2931.08	121.66	591.58	170.93	PREDICTED: CD209 antigen-like protein E [Sinocyclocheilus rhinocerous]
LMS_transcript/21060	180.06	88.62	43.44	129.65	53.5	162.61	10.31	45.74	8.33	leptin [Schizothorax prenanti]
LMS_transcript/21065	53.3	80.01	112.55	315.61	239.59	219.43	454.5	309.97	476.81	PREDICTED: histone H1.0-like [Cyprinus carpio]
LMS_transcript/21070	0.63	2.01	5.14	5.35	4.32	4.48	8.89	6.71	8.68	PREDICTED: methylmalonyl-CoA epimerase, mitochondrial-like isoform X2 [Sinocyclocheilus rhinocerous]
LMS_transcript/21073	92.07	38.03	29.26	148.6	79.98	81.06	4.44	6.73	7.22	PREDICTED: growth arrest and DNA damage-inducible protein GADD45 beta-like [Sinocyclocheilus anshuiensis]
LMS_transcript/21114	17.57	8.98	119.65	28.89	46.36	23.78	149.97	201.14	107.31	Gapdh protein, partial [Danio rerio]
LMS_transcript/21115	101.64	420.25	584.02	712.12	435.68	457.33	3174.57	2108.65	1867.64	PREDICTED: protein LEG1 homolog [Sinocyclocheilus grahami]
LMS_transcript/21118	8.74	21.05	16.99	22.47	33.52	23.73	46.65	42.37	49.17	--
LMS_transcript/21122	1.86	1.65	1.17	2.49	1.6	2.78	5.15	5.55	5.25	PREDICTED: tetraspanin-3-like [Cyprinus carpio]
LMS_transcript/21144	3.17	1.24	1.53	15.1	1.61	4.92	0.14	0.07	0	hypothetical protein cypCar_00026383 [Cyprinus carpio]
LMS_transcript/21147	3.37	8.83	10.43	13.51	8.4	8.1	27.69	15.79	23.7	PREDICTED: peroxisomal membrane protein 11C [Sinocyclocheilus rhinocerous]
LMS_transcript/21155	5.47	6.83	7.26	20.8	16.1	15.88	6.04	5.9	5.32	hypothetical protein cypCar_00011526 [Cyprinus carpio]
LMS_transcript/21187	15.61	14.67	9.43	22.18	22.65	19.6	5.18	12.95	4.22	calcium/calmodulin-dependent protein kinase II inhibitor 2 [Danio rerio]
LMS_transcript/21200	19.34	12.42	12.39	5.69	8.66	9.59	4.68	4.46	4.52	PREDICTED: rRNA-processing protein FCF1 homolog [Sinocyclocheilus anshuiensis]
LMS_transcript/21230	15.12	15.11	13.74	37.83	42.19	37.5	43.66	43.2	41.8	PREDICTED: tumor protein p53-inducible nuclear protein 2-like [Cyprinus carpio]
LMS_transcript/21236	0.73	1.46	1.33	4.09	4.77	0.8	4.05	4.25	4.53	PREDICTED: persulfide dioxygenase ETHE1, mitochondrial [Sinocyclocheilus anshuiensis]
LMS_transcript/21241	0.53	1.27	1.65	1.7	1.34	1.17	3.48	4.5	5.18	PREDICTED: uncharacterized protein LOC107568877 isoform X2 [Sinocyclocheilus grahami]
LMS_transcript/21243	1808.74	659.23	77.29	286.87	21.12	183.15	3.04	1.78	3.43	PREDICTED: intelectin-1a-like isoform X1 [Sinocyclocheilus rhinocerous]
LMS_transcript/21269	6.49	15.1	30.86	67.64	39.98	41.91	110.14	67.53	104.54	hypothetical protein cypCar_00010872 [Cyprinus carpio]
LMS_transcript/21278	10.36	18.6	20.79	11.99	11.78	27.9	4.71	4.45	4.46	PREDICTED: MKI67 FHA domain-interacting nucleolar phosphoprotein [Sinocyclocheilus rhinocerous]
LMS_transcript/21280	30.25	7.94	10.49	22.55	16.4	15.68	74.53	29.98	55.18	PREDICTED: cytosolic sulfotransferase 3-like [Sinocyclocheilus anshuiensis]
LMS_transcript/2129	10.54	9.3	11.57	70.73	17	18.63	1.94	4.69	2.4	PREDICTED: 2-oxoglutarate dehydrogenase, mitochondrial-like isoform X1 [Sinocyclocheilus grahami]
LMS_transcript/2134	1.75	1.54	1.45	1.18	1.58	1.81	0.38	0.64	0.61	PREDICTED: ubiquitin carboxyl-terminal hydrolase 37-like [Sinocyclocheilus anshuiensis]
LMS_transcript/21357	6.54	7.58	9.62	16.06	15.35	13.58	57.28	48.3	62.73	PREDICTED: reticulon-1-A-like isoform X2 [Sinocyclocheilus anshuiensis]
LMS_transcript/21361	20.21	145.28	106.79	30.76	28.8	37.31	95.58	100.73	126.84	PREDICTED: mitochondrial pyruvate carrier 2 [Sinocyclocheilus grahami]
LMS_transcript/21369	43.55	22.41	35.24	126.84	44.46	100.72	13.97	14.42	8.9	PREDICTED: HIG1 domain family member 1A, mitochondrial-like [Cyprinus carpio]
LMS_transcript/21375	11.26	13.38	9.8	5.32	4.84	9.29	3.45	4.23	3.36	PREDICTED: tRNA-dihydrouridine(20a/20b) synthase [NAD(P)+]-like [Sinocyclocheilus grahami]
LMS_transcript/2138	0.86	0.35	0.45	0.65	1.85	0.38	3.39	2.33	3.57	PREDICTED: lysosomal alpha-glucosidase-like [Sinocyclocheilus rhinocerous]
LMS_transcript/21385	34.99	41.07	30.3	12.72	15.46	11.1	13.3	10.23	10.97	PREDICTED: calcium load-activated calcium channel [Hippocampus comes]
LMS_transcript/21394	0.21	2.5	0.51	1.98	4.34	10.31	0	0	1.25	PREDICTED: vitelline membrane outer layer protein 1-like [Sinocyclocheilus grahami]
LMS_transcript/21401	0.48	0	0.13	0	0.23	0.36	4.87	3.28	4.15	PREDICTED: borealin-like [Cyprinus carpio]
LMS_transcript/21409	0.07	0.21	0.14	0	0.12	0	3.27	2.91	1.88	PREDICTED: borealin-like [Cyprinus carpio]
LMS_transcript/2141	13.13	6.18	4.1	7.38	4.61	7.17	1.26	1.98	1.41	PREDICTED: protein phosphatase Slingshot homolog 2-like isoform X3 [Sinocyclocheilus rhinocerous]
LMS_transcript/21416	8.36	24.31	11.37	12.27	5.46	12.03	2.79	2.96	4.37	tropomyosin alpha-1 chain isoform X1 [Astyanax mexicanus]
LMS_transcript/21419	56.58	26.25	25.67	22.87	9.98	9.37	304.43	41.38	249.62	PREDICTED: apolipoprotein A-I-like [Sinocyclocheilus anshuiensis]
LMS_transcript/21422	17216.9	5397.16	661.95	1810.55	161.1	1291.85	33.18	28.14	46.59	PREDICTED: intelectin-1a-like isoform X1 [Sinocyclocheilus rhinocerous]
LMS_transcript/21425	0.11	3.63	4.34	51.52	15.93	24.92	289.2	102.14	132.67	glutathione S-transferase alpha [Cyprinus carpio]
LMS_transcript/21426	0.07	0.85	0.34	1.49	4.09	3.27	5.79	5.12	5.63	PREDICTED: DNA-binding protein inhibitor ID-4-like [Cyprinus carpio]
LMS_transcript/21439	0.83	1.25	2.54	1.9	3.45	2.99	7.63	3.68	5.95	PREDICTED: ubiquitin thioesterase OTUB1-like isoform X3 [Cyprinus carpio]
LMS_transcript/21444	6.28	17.79	28.34	8.78	14.83	13.13	32.26	39.14	33.06	PREDICTED: mycophenolic acid acyl-glucuronide esterase, mitochondrial-like [Sinocyclocheilus rhinocerous]
LMS_transcript/2145	0.2	0.03	0.05	0.04	0.03	0.39	1.92	1.94	1.77	PREDICTED: mitotic checkpoint serine/threonine-protein kinase BUB1, partial [Sinocyclocheilus rhinocerous]
LMS_transcript/21451	6.01	7.49	9.74	22.89	20.35	20.78	30.69	34.94	29.53	PREDICTED: oxidoreductase HTATIP2 [Sinocyclocheilus rhinocerous]
LMS_transcript/21455	22.27	26.19	9.79	24.35	30.08	23.18	8.55	13.14	6.23	PREDICTED: HIG1 domain family member 1A, mitochondrial-like [Cyprinus carpio]
LMS_transcript/21458	1526.82	1545.8	2437.78	947.02	1836.69	1011.13	213.15	280.86	185.42	PREDICTED: heme oxygenase-like isoform X1 [Sinocyclocheilus rhinocerous]
LMS_transcript/21476	23.3	18.11	18.51	11.13	14.41	16.93	8.13	8.59	6.41	PREDICTED: U3 small nucleolar ribonucleoprotein protein IMP4-like [Sinocyclocheilus grahami]
LMS_transcript/21487	41.24	129.69	77.28	287.75	295.69	264.19	597.51	425.79	673.71	PREDICTED: trans-1,2-dihydrobenzene-1,2-diol dehydrogenase-like [Sinocyclocheilus anshuiensis]
LMS_transcript/21509	2.06	5.84	14.83	4.59	7.14	6.82	30.88	16.32	16.66	PREDICTED: phosphoglycerate mutase 2 [Sinocyclocheilus grahami]
LMS_transcript/21518	2.55	5.93	6.19	5.08	10.66	9.96	23.7	22.64	12.14	PREDICTED: trans-1,2-dihydrobenzene-1,2-diol dehydrogenase [Sinocyclocheilus anshuiensis]
LMS_transcript/21535	2.37	1.01	2.63	0.91	1.38	0.91	7.32	4.11	7.27	PREDICTED: ribonuclease H2 subunit A isoform X1 [Cyprinus carpio]
LMS_transcript/21539	2838.9	456.45	969.07	474.42	290.21	210.92	19.03	50.02	55.84	PREDICTED: vitelline membrane outer layer protein 1-like [Sinocyclocheilus rhinocerous]
LMS_transcript/21543	0.66	0	0.07	0.08	0.07	0.31	6.07	3.06	4.92	hypothetical protein cypCar_00006732 [Cyprinus carpio]
LMS_transcript/21549	7.07	5.41	12.39	10.97	13.64	14.1	2.51	3.54	3.51	PREDICTED: heat shock protein beta-1-like [Sinocyclocheilus grahami]
LMS_transcript/21551	17.01	54.89	65.57	133.8	94.39	103.78	180.54	145.68	165.18	PREDICTED: nucleoside diphosphate kinase A-like isoform X1 [Sinocyclocheilus rhinocerous]
LMS_transcript/21552	0.66	0.44	0.35	0.85	0.22	1.16	10.05	8.99	10.01	PREDICTED: stathmin-like [Sinocyclocheilus grahami]
LMS_transcript/21575	1.92	5.26	5.48	17.27	17.61	18.83	52.68	30.37	42.01	PREDICTED: S-formylglutathione hydrolase-like isoform X1 [Sinocyclocheilus anshuiensis]
LMS_transcript/21576	0.22	1.43	2.17	9.03	15.1	8.75	14.57	17.03	17.22	PREDICTED: myosin light chain 1, skeletal muscle isoform-like [Sinocyclocheilus rhinocerous]
LMS_transcript/21590	1.75	7.84	17.9	92.16	43.32	72.41	1033.9	332.53	544.74	glutathione S-transferase alpha [Cyprinus carpio]
LMS_transcript/21628	9.4	42.8	58.66	94.17	74.51	140.84	155.68	144.31	145.33	PREDICTED: glutathione S-transferase A-like [Sinocyclocheilus rhinocerous]
LMS_transcript/21630	94.51	70.11	56.74	21.17	27.45	21	27.1	20.98	22.32	uncharacterized protein C20orf24 homolog [Danio rerio]
LMS_transcript/21639	12.02	6.47	5.7	74.41	72.36	47.86	103.81	92.03	141.65	PREDICTED: microsomal glutathione S-transferase 1-like [Cyprinus carpio]
LMS_transcript/21641	16.23	17.05	13.76	6.7	7.24	6.02	5.19	6.01	5.04	#N/A
LMS_transcript/21669	44.65	42.9	28.05	24.38	16.27	25.14	14.15	14.11	12.46	#N/A
LMS_transcript/21681	19501.9	80.92	46.37	87.03	45.76	9.41	6011.18	15783.2	12846.6	galactose-specific lectin nattectin-like [Cyprinus carpio]
LMS_transcript/21683	15.87	15.9	6.45	11.99	40.26	7.5	3.69	3.45	3.81	PREDICTED: calcineurin B homologous protein 3-like isoform X1 [Cyprinus carpio]
LMS_transcript/21704	4.9	1.54	0.81	0.73	1.01	5.64	19.79	13.79	20.76	hypothetical protein cypCar_00029616 [Cyprinus carpio]
LMS_transcript/2172	0.58	10.67	3.12	21.2	3.2	12.41	0.18	0.36	0.28	PREDICTED: thyroxine 5-deiodinase-like [Sinocyclocheilus anshuiensis]
LMS_transcript/2173	2.47	5.25	5.5	5.44	7.96	11.72	15.42	16.53	15.05	PREDICTED: collagen alpha-1(VI) chain-like [Sinocyclocheilus rhinocerous]
LMS_transcript/21731	2.19	5.04	6.51	59.79	45.88	29.71	16	8.57	9.07	hypothetical protein cypCar_00022916 [Cyprinus carpio]
LMS_transcript/21736	12.94	40.92	56.84	70.2	64.86	70.9	161.9	131.7	84.99	PREDICTED: glutathione S-transferase A-like [Sinocyclocheilus anshuiensis]
LMS_transcript/21738	66.41	6.48	45.79	2.29	82.59	53.64	194.15	142.23	133.53	PREDICTED: fish-egg lectin [Sinocyclocheilus grahami]
LMS_transcript/21744	8.08	6.94	9.5	7.7	11.62	7.17	22.71	17.28	19.59	N-alpha-acetyltransferase 20 [Esox lucius]
LMS_transcript/21746	46.2	29.97	13.85	99.09	32.47	33.29	2.78	4.37	3.03	PREDICTED: magnesium-dependent phosphatase 1 [Sinocyclocheilus anshuiensis]
LMS_transcript/2175	17.24	13.52	17.34	8.71	8.95	21.4	2.4	3.7	1.71	PREDICTED: myb-binding protein 1A-like protein [Sinocyclocheilus anshuiensis]
LMS_transcript/21772	1.01	1.05	0.64	1.59	0.47	1.84	16.11	10.83	11.44	hypothetical protein cypCar_00019587 [Cyprinus carpio]
LMS_transcript/21777	14.14	12.87	22.44	97.39	100.42	65.62	145.2	91.79	163.15	PREDICTED: histone H1x-like [Sinocyclocheilus anshuiensis]
LMS_transcript/21779	3.68	3	3.11	3.73	1.67	5.77	12.33	9.06	11.19	PREDICTED: C-factor-like [Sinocyclocheilus grahami]
LMS_transcript/21784	8.22	14.98	18.5	22.76	21.84	19.55	61.3	31.95	37.83	hypothetical protein cypCar_00042736, partial [Cyprinus carpio]
LMS_transcript/21785	21.49	45.42	29.25	77.83	53.59	68.93	129.54	105.72	111.55	natural killer cell enhancement factor [Systomus sarana]
LMS_transcript/21811	4.41	5.19	5.77	12.27	5.58	5.42	25.41	20.01	17.93	PREDICTED: ferritin, lower subunit-like isoform X1 [Cyprinus carpio]
LMS_transcript/21821	15.75	10.15	10.06	3.86	5.96	9.74	3.91	4.49	3.61	PREDICTED: exosome complex component RRP40-like [Sinocyclocheilus rhinocerous]
LMS_transcript/21836	62.95	39.92	25.29	9.6	5.03	8.89	2.48	3.26	3.71	PREDICTED: signal recognition particle 14 kDa protein [Pygocentrus nattereri]
LMS_transcript/21867	0	0.32	0	5	14.78	0	2.95	4.91	4.77	PREDICTED: troponin I, slow skeletal muscle-like isoform X1 [Sinocyclocheilus rhinocerous]
LMS_transcript/21891	1.59	2.85	2.94	1.62	2.58	2.85	3.98	7.87	8.2	PREDICTED: glucosamine-6-phosphate isomerase 2-like isoform X1 [Sinocyclocheilus rhinocerous]
LMS_transcript/21894	1.01	0.71	1.43	2.06	0.71	4.51	7.26	4.3	6.61	PREDICTED: uncharacterized protein LOC109056913 isoform X1 [Cyprinus carpio]
LMS_transcript/21898	51.29	50	54.07	54.61	64.46	57.29	12.31	18.77	8.41	hypothetical protein cypCar_00025810 [Cyprinus carpio]
LMS_transcript/21922	63.93	44.26	33.34	46.81	40.16	49.94	150.74	113.42	129.43	PREDICTED: non-histone chromosomal protein HMG-17-like isoform X2 [Sinocyclocheilus rhinocerous]
LMS_transcript/21923	6.74	9.61	9.3	31.3	16.24	19.95	98.37	55.65	87.15	PREDICTED: glutathione S-transferase omega-1-like [Sinocyclocheilus rhinocerous]
LMS_transcript/21925	2.12	7.72	10.79	11.45	15.59	10.02	27.76	21.52	28.73	PREDICTED: eukaryotic translation initiation factor 4E-binding protein 3-like [Sinocyclocheilus grahami]
LMS_transcript/21934	0.25	0.42	0.24	2.22	0.6	1.33	6.99	2.07	3.48	hypothetical protein cypCar_00047688 [Cyprinus carpio]
LMS_transcript/2194	12.68	19.47	9.16	16.28	7.53	19.79	4.39	3.99	5.55	PREDICTED: sterol regulatory element-binding protein 2-like isoform X4 [Sinocyclocheilus rhinocerous]
LMS_transcript/21945	1.3	0.26	0.25	5.31	3.8	4.28	5.91	5.59	9.23	PREDICTED: receptor expression-enhancing protein 6-like [Sinocyclocheilus anshuiensis]
LMS_transcript/21953	15.82	53.44	104.87	146.33	171.69	224.38	585.69	377.25	486.61	PREDICTED: guanidinoacetate N-methyltransferase [Sinocyclocheilus rhinocerous]
LMS_transcript/21962	7.49	7.66	6.16	12.64	15.29	12.2	30.89	18.86	17.59	PREDICTED: DNA-binding protein inhibitor ID-2-like [Sinocyclocheilus grahami]
LMS_transcript/21987	0.57	8.04	10.39	14.49	13.49	14.83	23.71	26.01	22.93	PREDICTED: cytochrome P450 2J5-like [Sinocyclocheilus rhinocerous]
LMS_transcript/21998	19.85	13.77	15.54	6.98	8.73	12.93	4.74	4.75	2.77	hypothetical protein cypCar_00045763 [Cyprinus carpio]
LMS_transcript/22006	604.28	76.17	108.99	44.82	30.84	77.2	3.53	3.03	3.89	PREDICTED: vitelline membrane outer layer protein 1-like [Sinocyclocheilus rhinocerous]
LMS_transcript/22027	450.24	56.69	42.65	266.83	199.18	174.33	461.29	548.96	732.96	selenoprotein U 1b [Danio rerio]
LMS_transcript/22050	13.66	22.64	25.52	47.04	48.45	32.05	76.89	44.28	59.26	PREDICTED: thioredoxin-dependent peroxide reductase, mitochondrial-like [Sinocyclocheilus anshuiensis]
LMS_transcript/22062	13.32	14.56	12.31	8.81	15.34	20.8	36.84	38.74	37.5	PREDICTED: lipocalin-like [Sinocyclocheilus rhinocerous]
LMS_transcript/22083	72.12	51.4	52.51	29.22	23.09	44.45	9	11.61	4.77	PREDICTED: mitochondrial import receptor subunit TOM20 homolog isoform X2 [Sinocyclocheilus rhinocerous]
LMS_transcript/22121	159.24	163.74	209.01	857.22	410.83	458.25	1059.69	548.96	656.85	PREDICTED: peroxiredoxin-5, mitochondrial-like [Sinocyclocheilus rhinocerous]
LMS_transcript/22138	11.23	35.36	46.49	19.99	26.69	38.73	79.68	73.41	74.17	hypothetical protein cypCar_00042749 [Cyprinus carpio]
LMS_transcript/22139	13.91	7.85	6.07	15.95	12.71	10.62	3.95	4.61	4.16	PREDICTED: centrin-3-like [Cyprinus carpio]
LMS_transcript/22143	12.39	74.96	19.6	51.9	47.4	14.68	81.58	122.07	108.59	hypothetical protein cypCar_00022052, partial [Cyprinus carpio]
LMS_transcript/22147	7.4	17.33	26.64	22.36	31.38	27.85	55.75	71.49	54.48	PREDICTED: diamine acetyltransferase 1-like [Sinocyclocheilus rhinocerous]
LMS_transcript/22151	15.84	23.91	34.19	150.09	100.85	93.64	194.98	88.28	104.16	PREDICTED: peroxiredoxin-1 [Sinocyclocheilus grahami]
LMS_transcript/22155	24.01	18.03	16.64	11.53	9.85	21.74	5.51	6.58	4.72	PREDICTED: exosome complex component RRP41 [Sinocyclocheilus rhinocerous]
LMS_transcript/22159	10.33	11.47	27.34	93.61	47.76	56.62	130.13	80.42	127.36	PREDICTED: protein deglycase DJ-1zDJ-1-like [Sinocyclocheilus anshuiensis]
LMS_transcript/22166	5152.18	6119.25	1750.56	1276.54	1449.65	1508.63	815.07	862.09	930	PREDICTED: vitelline membrane outer layer protein 1-like [Sinocyclocheilus anshuiensis]
LMS_transcript/22196	74.08	62.16	93.08	212.49	202.94	185.56	355.66	222.98	293.93	PREDICTED: peroxiredoxin-6-like [Sinocyclocheilus rhinocerous]
LMS_transcript/2220	2.28	3.33	4.02	3.94	4.35	8.66	13.61	15.6	9.94	PREDICTED: collagen alpha-2(VI) chain-like isoform X1 [Sinocyclocheilus grahami]
LMS_transcript/22227	5604.28	2558.85	621.77	814.28	310.54	216.35	62.54	13.68	88.29	PREDICTED: CD59B glycoprotein-like [Sinocyclocheilus grahami]
LMS_transcript/22234	4.12	16.89	13.02	43.89	31.36	24.81	36.82	31.03	36.61	PREDICTED: GTP cyclohydrolase 1 feedback regulatory protein isoform X1 [Sinocyclocheilus grahami]
LMS_transcript/22238	15.67	10	3.79	12.5	17.56	17.92	4.82	9.58	2.5	PREDICTED: coiled-coil-helix-coiled-coil-helix domain-containing protein 2-like [Cyprinus carpio]
LMS_transcript/22242	182.23	165.98	118.22	49.17	37.18	30.2	54.53	42.43	53.28	PREDICTED: oligosaccharyltransferase complex subunit ostc [Sinocyclocheilus grahami]
LMS_transcript/22244	18.93	106.54	193.79	344.49	328.48	335	417.31	404.13	397.85	PREDICTED: cytochrome c oxidase subunit 4 isoform 2, mitochondrial-like [Sinocyclocheilus rhinocerous]
LMS_transcript/22247	1.43	13.55	20.77	3.18	17.3	14.57	75.07	29.77	48.22	PREDICTED: CDGSH iron-sulfur domain-containing protein 1-like isoform X1 [Cyprinus carpio]
LMS_transcript/22287	2.13	4.24	14.28	22.2	72.78	73.94	108.72	68.92	37.18	PREDICTED: glutathione S-transferase P-like [Cyprinus carpio]
LMS_transcript/22292	14.08	1.63	0.89	26.76	43.03	0	32.53	17.92	45.32	PREDICTED: very-long-chain (3R)-3-hydroxyacyl-CoA dehydratase 2-like [Sinocyclocheilus anshuiensis]
LMS_transcript/22296	29.28	7.39	14.88	22.44	18.45	11.64	55.51	44.32	27.05	hypothetical protein cypCar_00032581, partial [Cyprinus carpio]
LMS_transcript/22320	0.63	0.67	0.8	0	2.04	2.7	5.01	1.87	3.52	immunoglobulin light chain L3.3 [Ctenopharyngodon idella]
LMS_transcript/22341	4.04	2.8	7.08	3.45	3.94	6.33	14.79	8.62	12.35	PREDICTED: LOW QUALITY PROTEIN: regulator of microtubule dynamics protein 1-like, partial [Sinocyclocheilus anshuiensis]
LMS_transcript/22350	0.82	1.31	0.52	2.5	2.36	6.63	0.21	0	0.25	#N/A
LMS_transcript/22351	6.26	22.21	44.34	154.5	241.18	113.01	314.96	263.6	294	PREDICTED: glutathione S-transferase P-like [Cyprinus carpio]
LMS_transcript/22353	9.25	0.2	2.42	1.97	3.29	18.03	25.48	28.6	15.63	PREDICTED: non-histone chromosomal protein HMG-17-like isoform X2 [Sinocyclocheilus rhinocerous]
LMS_transcript/22361	102.28	138.81	128.47	87.93	83.05	90.95	40.91	53.12	36.31	hypothetical protein cypCar_00046482, partial [Cyprinus carpio]
LMS_transcript/22368	34.63	58.48	98.99	163.33	90.01	95.35	195.62	402.81	303.18	ATP synthase F0 subunit 6 (mitochondrion) [Schizopyge dolichonema]
LMS_transcript/22372	0.91	1.52	1.34	1.1	4	1.09	8.21	3.19	4.51	PREDICTED: uncharacterized protein LOC107703437 [Sinocyclocheilus anshuiensis]
LMS_transcript/22400	1034.86	535.79	499.3	26045	18121.1	8450.26	16533.1	14224.3	18446.6	PREDICTED: mid1-interacting protein 1-B-like [Sinocyclocheilus rhinocerous]
LMS_transcript/22415	1.65	19.81	28.82	98.21	98.64	100.91	479.45	148.67	234.83	PREDICTED: glutathione S-transferase P-like [Cyprinus carpio]
LMS_transcript/22421	0.29	74.74	49.16	134.41	68.61	24.84	133.25	174.6	155.23	#N/A
LMS_transcript/22433	0.43	0	0.52	0.57	0.88	0.9	2.58	2.64	2.32	PREDICTED: cyclin-dependent kinase inhibitor 3-like isoform X1 [Cyprinus carpio]
LMS_transcript/22436	0.69	2.29	1.91	7.3	3.72	4.66	0.2	0.3	0.92	PREDICTED: dnaJ homolog subfamily C member 5-like [Sinocyclocheilus grahami]
LMS_transcript/22437	58.18	63.3	43.41	18.88	23.71	30.86	24.31	18.9	20.35	PREDICTED: protein LLP homolog [Cyprinus carpio]
LMS_transcript/22439	0.56	0	0.51	0	0.43	0.11	8.96	5.31	4.6	PREDICTED: mitotic spindle assembly checkpoint protein MAD2A-like [Sinocyclocheilus rhinocerous]
LMS_transcript/22449	1.52	21.41	17.95	42.26	207.99	59.43	111.6	223.92	264.61	PREDICTED: peroxiredoxin-5, mitochondrial-like [Sinocyclocheilus rhinocerous]
LMS_transcript/22455	0.87	0.89	0.74	0.46	0.22	1.04	13.78	13.87	12.45	hypothetical protein cypCar_00010385 [Cyprinus carpio]
LMS_transcript/22456	5.9	22.85	12.44	87.6	65.62	39.28	186.63	141.64	177.45	PREDICTED: ribonuclease UK114-like isoform X1 [Sinocyclocheilus anshuiensis]
LMS_transcript/22459	4.69	14.24	8.61	7.67	19.3	8.75	33.85	30.56	28.19	PREDICTED: histone H2B 3 [Ictalurus punctatus]
LMS_transcript/22480	6.54	6.55	8.35	2.28	5.73	5.99	17.74	10.95	11.11	PREDICTED: 39S ribosomal protein L48, mitochondrial-like [Cyprinus carpio]
LMS_transcript/22484	5.89	141.05	137.88	252.29	2335.93	329.78	554.79	1358.55	713.16	PREDICTED: syncollin [Sinocyclocheilus anshuiensis]
LMS_transcript/22486	38.71	54.15	35.98	9.88	7.38	5.38	9.68	10.51	12.03	PREDICTED: transmembrane protein 263-like [Sinocyclocheilus grahami]
LMS_transcript/22495	2.01	2.4	4.15	4.17	13.57	10.98	14.8	11.21	7.54	#N/A
LMS_transcript/22500	3.66	14.18	15.27	39.57	13.78	13.79	38.12	34.49	30.3	PREDICTED: beta-enolase-like [Sinocyclocheilus rhinocerous]
LMS_transcript/22524	76.69	421.01	622.81	407.94	730.82	245.76	1548.73	1346.44	1333.27	PREDICTED: female protein-like [Sinocyclocheilus anshuiensis]
LMS_transcript/22525	0.57	1.17	1.12	1.34	1.42	1.69	7.76	3.32	5.47	PREDICTED: polyamine-modulated factor 1-like [Sinocyclocheilus rhinocerous]
LMS_transcript/22529	16.6	5.77	4.12	6.69	3.17	11.19	28.9	27.98	24.27	PREDICTED: histone H2A.Z-like [Sinocyclocheilus rhinocerous]
LMS_transcript/22546	11.24	39.22	33.38	154.03	61.21	86.37	459.82	179.9	445.51	PREDICTED: fatty acid-binding protein, brain-like [Sinocyclocheilus anshuiensis]
LMS_transcript/22547	53.5	72.31	67.03	54.71	56.4	63.82	13.21	22.64	15.1	mitochondrial import inner membrane translocase subunit Tim10 [Danio rerio]
LMS_transcript/22565	0.85	3.73	0.83	2.72	2.74	2.67	22.83	5.2	16.61	hypothetical protein cypCar_00034539 [Cyprinus carpio]
LMS_transcript/2259	1.29	1.91	1.92	0.95	1.02	1.65	3.68	2.28	3.25	PREDICTED: MORC family CW-type zinc finger protein 2A-like isoform X2 [Sinocyclocheilus anshuiensis]
LMS_transcript/22602	11.76	7.19	1.89	56.48	31.97	42.72	24.43	33.66	18.09	#N/A
LMS_transcript/22609	12.05	34.7	145.07	487.49	155.47	77.79	244.59	184.8	292.03	PREDICTED: eukaryotic translation initiation factor 4E-binding protein 3-like [Sinocyclocheilus grahami]
LMS_transcript/22621	49.21	47.06	61.07	157.3	105.21	270.42	70.39	50.44	60.38	PREDICTED: cystatin-like protein [Sinocyclocheilus anshuiensis]
LMS_transcript/22629	16.18	23.11	27.19	18.98	22.91	18.64	50.33	41.45	44.55	PREDICTED: NADH dehydrogenase [ubiquinone] 1 alpha subcomplex subunit 8-like [Sinocyclocheilus anshuiensis]
LMS_transcript/22640	67.86	90.08	81.46	694.66	402.14	379.33	14.9	39.23	13.64	PREDICTED: protein phosphatase 1 regulatory subunit 3G-like [Sinocyclocheilus anshuiensis]
LMS_transcript/22641	0.88	2.59	0.62	3.24	1.17	0.67	12.29	4.06	11.14	PREDICTED: lectin-like [Sinocyclocheilus rhinocerous]
LMS_transcript/22657	232.17	240.23	172.33	57.21	41.45	58.69	62.84	52.9	58.39	PREDICTED: stress-associated endoplasmic reticulum protein 1 [Cyprinus carpio]
LMS_transcript/22670	0.63	3.1	4.8	2.83	7.68	8.51	1.02	1.83	1.18	PREDICTED: anterior gradient protein 2 homolog [Sinocyclocheilus grahami]
LMS_transcript/22676	60.09	56.36	75.8	316.92	116.43	88.9	190	177.1	237.39	PREDICTED: protein FAM162B-like [Sinocyclocheilus grahami]
LMS_transcript/22678	11.23	0	8.24	5.05	0.92	8.77	16.59	19.23	14.32	PREDICTED: CD209 antigen-like protein E isoform X1 [Cyprinus carpio]
LMS_transcript/22688	1.13	0.26	0.98	0.54	1.17	1.73	21.93	24.53	18.02	hypothetical protein cypCar_00009588 [Cyprinus carpio]
LMS_transcript/22705	0	1.25	1.68	3.29	27.01	11.49	7.22	23.93	8.92	PREDICTED: chymotrypsin-like elastase family member 2A [Sinocyclocheilus rhinocerous]
LMS_transcript/22707	5.52	4.97	6.12	10.18	9.27	14.53	17.75	36.5	23.27	PREDICTED: adenylate kinase isoenzyme 1 [Sinocyclocheilus grahami]
LMS_transcript/22741	561.62	2474.42	3574.2	16826.8	8645.34	10551.7	21175.2	16524.5	22440.3	PREDICTED: fatty acid-binding protein 10-A, liver basic [Cyprinus carpio]
LMS_transcript/22745	1.35	0.14	0.13	0.14	0	0.71	3.3	3.66	4.49	PREDICTED: centromere protein W isoform X2 [Sinocyclocheilus rhinocerous]
LMS_transcript/22746	76.8	54.85	67.81	40.19	46.59	65.6	20.76	24.84	19.71	unnamed protein product [Oncorhynchus mykiss]
LMS_transcript/22763	32.3	33.28	19.32	9.68	8.09	11.86	12.95	9.27	6.4	#N/A
LMS_transcript/22768	265.06	468.18	338.88	559.97	561.46	500.47	1439.62	1306.29	1647.82	hypothetical protein cypCar_00011810 [Cyprinus carpio]
LMS_transcript/22770	0.41	4.3	1.52	8.8	3.96	3.39	0.14	0.57	0.31	PREDICTED: vitelline membrane outer layer protein 1-like [Sinocyclocheilus rhinocerous]
LMS_transcript/22788	0.44	3.48	1.58	4.4	5.79	6.04	0.15	0.46	0.15	PREDICTED: guanylin-like [Cyprinus carpio]
LMS_transcript/22805	5.91	3.05	2.76	0.75	1.02	1.34	12.76	6.46	8.78	PREDICTED: 2&apos;-deoxynucleoside 5&apos;-phosphate N-hydrolase 1 [Sinocyclocheilus rhinocerous]
LMS_transcript/2281	13.19	7.34	2.86	7.65	4.19	5.02	1.85	1.72	1.51	PREDICTED: gamma-adducin-like isoform X1 [Sinocyclocheilus rhinocerous]
LMS_transcript/2282	17.6	10.85	10.21	45.29	9.38	18.65	47.42	48.1	42.69	PREDICTED: sodium-coupled neutral amino acid transporter 4-like isoform X2 [Sinocyclocheilus anshuiensis]
LMS_transcript/22825	14.39	18.7	17.37	26.39	18.17	11.96	43.1	42.74	38.67	PREDICTED: acyl carrier protein, mitochondrial-like [Sinocyclocheilus anshuiensis]
LMS_transcript/22834	295.31	223.12	1183.55	242.94	575.39	566.61	193.03	119.01	67.12	PREDICTED: cystatin-like protein [Sinocyclocheilus anshuiensis]
LMS_transcript/22835	2.88	0.3	0.28	0.31	0.3	0.76	2.79	5.57	6.75	PREDICTED: securin-like isoform X1 [Sinocyclocheilus anshuiensis]
LMS_transcript/22887	12.92	6.14	8.89	2.01	3.9	7.42	1.91	3.75	1.3	PREDICTED: small nuclear ribonucleoprotein Sm D3 isoform X3 [Esox lucius]
LMS_transcript/22890	20.2	31.74	44.51	75.06	59.34	72.78	190.29	128.09	157.36	MIF [Cyprinus carpio]
LMS_transcript/22893	315.11	700.7	503.2	204.91	352.06	306.05	78.15	181.59	61.96	uncharacterized protein LOC799298 precursor [Danio rerio]
LMS_transcript/22925	10.82	17.73	32.84	54.01	49.99	30.59	98.42	59.17	92.46	PREDICTED: nuclear transcriptional regulator 1-like protein [Austrofundulus limnaeus]
LMS_transcript/22930	14.04	4.22	1.74	1.33	33.37	22.7	180.14	57.86	65.3	#N/A
LMS_transcript/22931	58.55	423.14	0.72	495.55	6154.7	925.12	1241.31	717.04	1162.91	nuclear protein 1 [Danio rerio]
LMS_transcript/22958	3.42	1.76	3.16	0.61	4.61	4.86	18.66	22.06	18.52	hypothetical protein cypCar_00034539 [Cyprinus carpio]
LMS_transcript/22959	0	0.35	0.66	0.54	0	0.36	6.35	5.24	2.85	PREDICTED: mitotic spindle assembly checkpoint protein MAD2A-like [Sinocyclocheilus rhinocerous]
LMS_transcript/22985	1.02	1.4	3.19	3.21	0.6	1.96	8.25	8.33	6.38	#N/A
LMS_transcript/2301	2.77	4.46	1.6	3.35	4.27	2.55	1.47	1.18	1.08	PREDICTED: transmembrane 9 superfamily member 4 isoform X1 [Sinocyclocheilus anshuiensis]
LMS_transcript/23014	5.38	5.46	4.97	2.01	4.3	7.88	20.46	12.74	12.2	PREDICTED: DNA polymerase delta subunit 4-like isoform X1 [Sinocyclocheilus rhinocerous]
LMS_transcript/23033	97.94	164.41	221.43	583.17	268.9	304.59	805.4	620.82	617.57	PREDICTED: acyl-CoA-binding domain-containing protein 7-like [Sinocyclocheilus grahami]
LMS_transcript/23042	13.7	49.49	113.97	210.39	0	238.3	1151.11	2294.6	1341.45	uncharacterized protein LOC799219 precursor [Danio rerio]
LMS_transcript/23045	5983.07	86.43	1271.79	62.82	1113.67	629.29	1418.35	1785.47	2248.91	PREDICTED: leukocyte cell-derived chemotaxin-2-like [Sinocyclocheilus grahami]
LMS_transcript/23084	55.43	84.21	70.75	18.16	19.91	28.8	69.83	62.98	61.36	PREDICTED: NADH dehydrogenase [ubiquinone] 1 subunit C2 isoform X1 [Sinocyclocheilus anshuiensis]
LMS_transcript/23144	1.83	22.53	113.78	141.57	996.26	189.34	248.74	959.59	461.42	phospholipase A2 precursor [Danio rerio]
LMS_transcript/23164	5.7	2.32	1.09	1.59	0	1.76	14.83	11.66	8.83	PREDICTED: PCNA-associated factor-like [Cyprinus carpio]
LMS_transcript/23170	15.62	6.39	8.2	16.61	12.75	15.03	2.21	0.95	6.7	PREDICTED: cytochrome c oxidase copper chaperone-like [Cyprinus carpio]
LMS_transcript/23180	231.03	131.28	0.29	450.44	420.02	0.64	610.67	470.75	959.76	PREDICTED: 40S ribosomal protein S25 [Sinocyclocheilus grahami]
LMS_transcript/2320	0.57	2.25	1.18	1.46	2.89	2.09	4.25	4.6	6.16	PREDICTED: collagen alpha-2(VI) chain-like isoform X1 [Sinocyclocheilus rhinocerous]
LMS_transcript/23201	48.53	790.07	882.95	240.79	657.01	421.26	1613.95	1296.89	1478.52	PREDICTED: fatty acid binding protein 1-B.1 [Sinocyclocheilus anshuiensis]
LMS_transcript/23228	22.11	27.07	13.49	9.84	6.46	11.2	5.17	6.81	3.43	hypothetical protein cypCar_00014168 [Cyprinus carpio]
LMS_transcript/23263	0.78	0	289.3	2.15	533.16	1.25	917.38	770.96	881.3	hypothetical protein cypCar_00015780 [Cyprinus carpio]
LMS_transcript/23339	0	7.48	0.94	0	83.52	0	23.46	51.35	72.9	PREDICTED: N-acetylmuramoyl-L-alanine amidase-like [Sinocyclocheilus rhinocerous]
LMS_transcript/23390	48.48	653.39	903.36	1910.29	781.57	1023.83	1782.95	2346.92	1992.94	#N/A
LMS_transcript/2341	11.36	8.74	9.28	6.73	6.96	9.46	2.99	4.04	3.53	PREDICTED: receptor-type tyrosine-protein phosphatase F isoform X4 [Sinocyclocheilus rhinocerous]
LMS_transcript/2353	0.22	0.1	0.08	0.05	0.14	0.46	2.62	1.43	1.73	PREDICTED: condensin-2 complex subunit G2 [Cyprinus carpio]
LMS_transcript/2357	0.39	0.66	0.96	0.71	0.62	2.79	2.21	1.85	2.83	PREDICTED: collagen alpha-1(VI) chain-like [Sinocyclocheilus rhinocerous]
LMS_transcript/2359	5.29	5.14	8.11	8.9	9.65	9.4	3.14	3.84	2.15	PREDICTED: unconventional myosin-XIX-like [Sinocyclocheilus rhinocerous]
LMS_transcript/2370	7.3	6.23	10.07	1.74	2.45	2.96	1.67	0.63	0.46	Atp2a2a protein [Danio rerio]
LMS_transcript/2390	3.6	2.33	1.68	2.52	2.33	2.55	0.84	0.58	0.47	PREDICTED: protein FAM219A [Sinocyclocheilus anshuiensis]
LMS_transcript/2394	0.41	1.24	0.88	2.72	7.87	1.41	17.2	9.48	11.48	PREDICTED: monocarboxylate transporter 5 [Sinocyclocheilus grahami]
LMS_transcript/2438	67.32	32.79	14.9	29.53	47.25	26.13	4.08	3.7	7.03	PREDICTED: long-chain-fatty-acid--CoA ligase 4-like [Sinocyclocheilus anshuiensis]
LMS_transcript/2447	0.68	1.38	2.53	2.8	3.31	4.01	8.76	5.56	5.83	PREDICTED: 5-oxoprolinase [Sinocyclocheilus grahami]
LMS_transcript/246	6.8	5.77	6.23	9.04	7.59	8.36	2.86	3.39	2.57	PREDICTED: CAP-Gly domain-containing linker protein 1-like isoform X1 [Sinocyclocheilus grahami]
LMS_transcript/2465	30.84	0.32	0.02	0.24	0.24	0.66	1.72	1.04	1.48	Rho family GTPase 1 like [Danio rerio]
LMS_transcript/2479	0.06	0.03	0.02	0.06	0	0.11	0.73	0.51	0.53	#N/A
LMS_transcript/2486	0.05	0	0	0.08	0	0.22	1.36	0.95	0.64	PREDICTED: mitotic checkpoint serine/threonine-protein kinase BUB1, partial [Sinocyclocheilus rhinocerous]
LMS_transcript/2494	1.15	2.88	6.29	3.27	7.42	7.28	10.58	9.75	8.8	PREDICTED: DEP domain-containing mTOR-interacting protein-like isoform X1 [Sinocyclocheilus anshuiensis]
LMS_transcript/2497	2.67	4.53	3.79	4.48	3.45	3.78	8.9	7.4	9.24	PREDICTED: phosphorylase b kinase regulatory subunit beta-like [Sinocyclocheilus rhinocerous]
LMS_transcript/2515	0.66	0.38	0.32	0.41	0.39	1.08	3.37	2.7	2.29	PREDICTED: structural maintenance of chromosomes protein 2-like [Sinocyclocheilus anshuiensis]
LMS_transcript/254	4.23	10.7	20.55	1.41	6.29	3.98	8.43	10.89	11.37	PREDICTED: NUAK family SNF1-like kinase 1 [Cyprinus carpio]
LMS_transcript/2542	3.2	4.03	4.19	8.27	5.05	7.55	1.23	1.56	1.56	PREDICTED: serine/threonine-protein phosphatase 1 regulatory subunit 10-like [Sinocyclocheilus rhinocerous]
LMS_transcript/2554	10.04	6.56	3.45	0.83	0.65	1.64	0.8	0.85	0.75	PREDICTED: malectin-like [Sinocyclocheilus anshuiensis]
LMS_transcript/2555	0.09	0	0.12	0.07	0.22	0.47	0.61	0.28	0.37	#N/A
LMS_transcript/2569	1.95	5.63	6.77	6.61	2.55	5.03	18.86	13.38	16.33	PREDICTED: lysosomal alpha-glucosidase-like [Sinocyclocheilus rhinocerous]
LMS_transcript/2571	5.86	3.84	5.21	5.54	4.91	4.8	12.06	12.98	10.92	PREDICTED: reticulon-3-like isoform X2 [Sinocyclocheilus anshuiensis]
LMS_transcript/2583	0.43	0.75	0.92	0.5	0.3	0.17	0.15	0	0.17	PREDICTED: sarcoplasmic/endoplasmic reticulum calcium ATPase 2 [Sinocyclocheilus anshuiensis]
LMS_transcript/2610	2.55	1.27	1.51	1.33	0.72	2.13	4.09	3.07	3.31	PREDICTED: lamin-B2-like [Sinocyclocheilus grahami]
LMS_transcript/2617	5	4.38	3.43	10.08	5.97	7.14	2.91	2.29	2.34	PREDICTED: E3 ubiquitin-protein ligase NEDD4-like isoform X4 [Sinocyclocheilus anshuiensis]
LMS_transcript/2626	16.26	29.13	30.47	34.53	49.94	42.96	12.96	9.74	11.8	PREDICTED: glycerol kinase-like isoform X2 [Sinocyclocheilus anshuiensis]
LMS_transcript/2627	0.14	2.38	2.02	0.39	0.61	0.96	3.39	1.59	2.29	PREDICTED: CD99 antigen-like protein 2 isoform X3 [Sinocyclocheilus rhinocerous]
LMS_transcript/2637	1.37	1.5	1.63	1.26	0.49	2.08	0.45	0.51	0.41	PREDICTED: putative ATP-dependent RNA helicase DHX33 [Sinocyclocheilus anshuiensis]
LMS_transcript/264	0.44	1	2.22	0.56	0.91	0.8	2.78	2.1	2.82	PREDICTED: intraflagellar transport protein 172 homolog [Sinocyclocheilus rhinocerous]
LMS_transcript/2653	6.42	2.94	2.96	3.88	3.84	3.18	1.2	1.13	1.3	PREDICTED: dual specificity protein phosphatase 8-like isoform X2 [Sinocyclocheilus anshuiensis]
LMS_transcript/2666	1.28	0.42	0.85	1.39	1.4	1.68	2.44	3.04	2.03	PREDICTED: regulator of G-protein signaling 3-like [Sinocyclocheilus rhinocerous]
LMS_transcript/2673	11.41	2.55	0.7	6.56	7.86	13.24	3.68	2.58	1.63	PREDICTED: serine/threonine-protein kinase SIK2-like [Sinocyclocheilus anshuiensis]
LMS_transcript/269	0.8	1.1	2.79	1.66	1.35	2.36	5.36	4.01	6.31	PREDICTED: calcium uniporter protein, mitochondrial-like isoform X1 [Sinocyclocheilus anshuiensis]
LMS_transcript/2690	0.57	0.8	1.16	0.95	1.09	1.56	3.19	2.81	3.88	PREDICTED: protein-L-isoaspartate O-methyltransferase domain-containing protein 1-like isoform X1 [Sinocyclocheilus rhinocerous]
LMS_transcript/2697	2.92	2.87	4.39	12.19	4.12	12.52	0.68	1.49	0.84	PREDICTED: disabled homolog 2-like [Sinocyclocheilus rhinocerous]
LMS_transcript/2698	27.86	30.69	24.02	15.51	10.02	3.49	1.56	4.8	4.84	PREDICTED: long-chain-fatty-acid--CoA ligase 4-like [Sinocyclocheilus anshuiensis]
LMS_transcript/2703	16.87	7.61	4.99	4.22	3.43	4.07	10.87	8.73	12.13	aspartate beta-hydroxylase isoform X4 [Danio rerio]
LMS_transcript/2710	28.47	121.27	96.12	339.09	189.59	303.91	10.5	14.96	12.25	PREDICTED: thyroxine 5-deiodinase-like [Sinocyclocheilus anshuiensis]
LMS_transcript/2714	100.56	87.81	52.46	10.69	8.16	13.11	6.09	7.24	4.76	PREDICTED: hypoxia up-regulated protein 1 [Sinocyclocheilus anshuiensis]
LMS_transcript/2735	9.67	5.37	7.54	3.45	3.39	7.12	1.05	1.48	0.85	PREDICTED: importin-4-like [Sinocyclocheilus rhinocerous]
LMS_transcript/2748	0.16	0.27	0.38	0.34	0.44	0.5	1.8	1.3	1.68	#N/A
LMS_transcript/278	16.79	92.49	89.49	6.82	43.32	15.82	83.84	67.96	85.78	PREDICTED: apolipoprotein B-100-like [Sinocyclocheilus rhinocerous]
LMS_transcript/2799	83.85	63.02	25.38	71.72	51.8	56.78	6	7.5	13.23	PREDICTED: long-chain-fatty-acid--CoA ligase 4-like [Sinocyclocheilus anshuiensis]
LMS_transcript/2800	6.16	8.85	8.03	30.56	8.6	37.41	1.46	2.29	1.39	hypothetical protein cypCar_00002074 [Cyprinus carpio]
LMS_transcript/281	14.37	12.05	6.13	4.58	2.17	4.9	1.13	1.89	1.8	PREDICTED: sarcoplasmic/endoplasmic reticulum calcium ATPase 2 [Sinocyclocheilus grahami]
LMS_transcript/2810	0.03	0.03	0	0.05	0.09	0.28	0.41	0.45	0.64	#N/A
LMS_transcript/2814	0.45	0.36	0.27	0.47	0.44	0.83	1.95	1.32	2.17	PREDICTED: acetyl-coenzyme A synthetase, cytoplasmic-like isoform X1 [Sinocyclocheilus anshuiensis]
LMS_transcript/2819	0.09	0.23	0.24	0.18	0.2	0.2	1.04	0.77	0.45	PREDICTED: AT-rich interactive domain-containing protein 3B-like isoform X3 [Sinocyclocheilus anshuiensis]
LMS_transcript/2846	1.56	0.83	1.12	3.56	3.33	5.16	1.26	0.88	1.08	PREDICTED: sodium bicarbonate cotransporter 3 isoform X6 [Sinocyclocheilus grahami]
LMS_transcript/2867	1.25	4.06	3.89	3.07	8.02	3.22	12.16	8.59	10.97	PREDICTED: microtubule-associated tumor suppressor 1-like [Sinocyclocheilus anshuiensis]
LMS_transcript/2872	8.13	5.3	4.9	15.4	11.83	9.42	1.86	3.27	1.85	PREDICTED: protein sprouty homolog 4 [Sinocyclocheilus rhinocerous]
LMS_transcript/2905	0	0	0.82	0.17	0.16	0.88	6.37	1.12	3.86	#N/A
LMS_transcript/292	0.06	0.11	0.08	0.06	0.01	0.17	1.28	1.32	1.42	PREDICTED: protein CASC5 [Sinocyclocheilus anshuiensis]
LMS_transcript/2927	1.05	0.72	1.98	0.63	1.22	1.24	3.19	1.94	3.01	PREDICTED: protein FAM222B-like [Sinocyclocheilus rhinocerous]
LMS_transcript/2934	0.89	0.4	0.52	0.59	0.56	0.87	0.11	0.18	0.14	PREDICTED: alanine aminotransferase 2-like [Sinocyclocheilus grahami]
LMS_transcript/2938	0.58	0.39	0.36	0.56	0.25	0.97	2.27	1.35	1.97	#N/A
LMS_transcript/2946	0.17	2.07	0.15	0.74	1.18	1.14	0.17	0.21	0.35	PREDICTED: phosphatidylinositol 4-phosphate 5-kinase type-1 gamma-like isoform X1 [Sinocyclocheilus grahami]
LMS_transcript/2951	58.51	32.06	45.37	52.36	21.09	55.21	3.53	11.06	9.82	PREDICTED: long-chain-fatty-acid--CoA ligase 4-like [Sinocyclocheilus anshuiensis]
LMS_transcript/2956	5.81	6.99	5.98	21.33	16.93	21.71	6.1	8.06	5.8	PREDICTED: kelch-like protein 24 [Sinocyclocheilus rhinocerous]
LMS_transcript/2959	2.89	7.9	5.19	24.17	5.04	24.37	1.24	2.18	0.97	PREDICTED: disabled homolog 2-like [Sinocyclocheilus rhinocerous]
LMS_transcript/2972	0	0.02	0.03	0.02	0	0.04	0.5	0.45	0.78	PREDICTED: protein ECT2-like [Sinocyclocheilus rhinocerous]
LMS_transcript/2981	3.17	2.51	1.52	2.57	2.04	2.27	0.63	0.8	0.63	PREDICTED: ezrin-like [Sinocyclocheilus anshuiensis]
LMS_transcript/2985	0.14	0.12	0.38	0.19	0.13	0.28	0.82	0.6	0.61	PREDICTED: zinc finger protein 362-like isoform X2 [Cyprinus carpio]
LMS_transcript/3000	0.46	2.18	0.23	1.2	0.15	0.9	3.88	2.32	3.39	#N/A
LMS_transcript/3011	8.33	6.88	8.09	4.01	5.47	12.08	1.76	1.99	1.39	PREDICTED: nucleolar protein 6 [Sinocyclocheilus rhinocerous]
LMS_transcript/3012	13.82	13.04	15.02	4.28	9.09	16.88	3.68	3.63	4.14	PREDICTED: protein FAM214B-like isoform X2 [Sinocyclocheilus rhinocerous]
LMS_transcript/3019	2.17	2.23	4.16	1.87	1.69	1	5.57	7.5	8.55	PREDICTED: trafficking kinesin-binding protein 1-like [Sinocyclocheilus grahami]
LMS_transcript/3020	15.72	38.72	17.33	42.74	43.61	38.7	14.01	11.65	13.18	PREDICTED: solute carrier family 41 member 1-like [Sinocyclocheilus anshuiensis]
LMS_transcript/3026	0.82	1.9	3.37	0.87	2.26	1.33	3.38	2.76	4.07	PREDICTED: sesquipedalian-1-like [Sinocyclocheilus anshuiensis]
LMS_transcript/3040	15.94	9.99	8.56	24.94	8.96	23.96	3.92	6.47	4.22	hypothetical protein cypCar_00033433 [Cyprinus carpio]
LMS_transcript/3045	0.67	0.25	0.26	0.24	0.11	0.72	3.31	3	2.99	PREDICTED: kinesin-like protein KIF11 isoform X1 [Sinocyclocheilus rhinocerous]
LMS_transcript/3058	3.52	0.43	1.31	0.6	0.96	0.55	3.46	3.38	2.66	PREDICTED: WD repeat and HMG-box DNA-binding protein 1-like [Sinocyclocheilus rhinocerous]
LMS_transcript/3067	4.41	32.04	2.53	70.78	6.72	52.37	33.74	53.63	56.73	PREDICTED: uncharacterized protein LOC107710309 [Sinocyclocheilus rhinocerous]
LMS_transcript/3071	12.29	18.12	13.08	36.41	22.76	31.21	8.27	10.65	6.28	PREDICTED: LON peptidase N-terminal domain and RING finger protein 1-like [Sinocyclocheilus rhinocerous]
LMS_transcript/3076	1.98	0.5	0.69	0.75	0.96	0.85	2.29	2.19	2.22	PREDICTED: NAD(P) transhydrogenase, mitochondrial-like [Sinocyclocheilus anshuiensis]
LMS_transcript/3078	0.29	0.59	0.58	4.32	3.15	1.64	6.43	3.23	4.33	PREDICTED: DNA topoisomerase 1-like isoform X2 [Sinocyclocheilus grahami]
LMS_transcript/31	2.11	6.34	4.47	7.21	6.95	9.93	3.19	1.89	2.48	PREDICTED: chromodomain-helicase-DNA-binding protein 2-like [Sinocyclocheilus anshuiensis]
LMS_transcript/3117	6.82	7.37	5.87	5.29	3.28	5.49	2.39	2.74	2.39	PREDICTED: phosphatidylinositide phosphatase SAC1-A [Sinocyclocheilus anshuiensis]
LMS_transcript/3136	2.02	4.16	2.72	1.46	0.31	0.62	0.73	0.91	1.29	PREDICTED: arf-GAP with Rho-GAP domain, ANK repeat and PH domain-containing protein 3-like [Cyprinus carpio]
LMS_transcript/3150	10.66	22.69	12.74	13.13	6.95	12.28	7.03	4.72	5.97	PREDICTED: interleukin-6 receptor subunit beta-like [Sinocyclocheilus rhinocerous]
LMS_transcript/3207	0.1	0.52	0.56	0.51	0.67	0.54	1.58	1.39	1.17	PREDICTED: protein-L-isoaspartate O-methyltransferase domain-containing protein 1-like isoform X1 [Sinocyclocheilus rhinocerous]
LMS_transcript/3218	19.17	22.69	18.51	8.59	7.32	14.53	6.62	7.94	5.4	PREDICTED: traB domain-containing protein isoform X4 [Sinocyclocheilus rhinocerous]
LMS_transcript/3236	12.72	7.96	11.95	6.51	5.67	9.62	4.08	5.17	2.74	PREDICTED: DNA topoisomerase 1-like [Cyprinus carpio]
LMS_transcript/3268	18.36	58.24	61.97	83.64	71.44	85.04	4.69	21.03	5.69	PREDICTED: uncharacterized protein LOC107717259 [Sinocyclocheilus rhinocerous]
LMS_transcript/3308	2.12	8.56	12.35	5.89	9	5.4	17.47	16.64	16.75	PREDICTED: limb region 1 homolog-like protein [Sinocyclocheilus rhinocerous]
LMS_transcript/3312	11.33	10.96	11.6	5.5	7.28	9.79	3.12	3.84	2.79	PREDICTED: DNA-directed RNA polymerase I subunit RPA2 [Sinocyclocheilus grahami]
LMS_transcript/3318	0.21	0.12	0.06	0.37	0.13	0.46	2.48	1.55	1.92	PREDICTED: hyaluronan mediated motility receptor-like isoform X1 [Sinocyclocheilus anshuiensis]
LMS_transcript/3320	9.12	9.98	7.31	4.34	5.13	5.49	2.97	3.65	2.87	PREDICTED: transmembrane protein 189-like [Sinocyclocheilus grahami]
LMS_transcript/3325	2.84	4.15	4.66	7.5	3.69	5.56	1.79	2.24	1.79	hypothetical protein cypCar_00007506 [Cyprinus carpio]
LMS_transcript/3330	0.44	0.18	0.13	0.5	0.32	0.77	0.12	0.02	0.08	PREDICTED: carbohydrate sulfotransferase 11 isoform X1 [Sinocyclocheilus grahami]
LMS_transcript/3337	0.08	0	0.02	0.06	0.02	0.22	0.51	0.38	0.41	PREDICTED: rho GTPase-activating protein 11A-like isoform X2 [Sinocyclocheilus anshuiensis]
LMS_transcript/3370	78.03	55.88	72.49	138.89	263.61	166.56	26.48	59.18	28.92	PREDICTED: insulin-like growth factor-binding protein 1 [Sinocyclocheilus grahami]
LMS_transcript/3371	5.2	3.24	2.52	5.09	3.16	5.48	1.57	1.69	2.01	PREDICTED: PTB-containing, cubilin and LRP1-interacting protein-like [Sinocyclocheilus anshuiensis]
LMS_transcript/3393	13.76	5.71	5.09	12.4	7.95	8.31	3.03	3.55	3.74	PREDICTED: inositol-tetrakisphosphate 1-kinase-like [Sinocyclocheilus anshuiensis]
LMS_transcript/3400	3.55	4.37	3.23	2.03	4.16	7.31	1.28	1.49	0.51	PREDICTED: TATA box-binding protein-associated factor RNA polymerase I subunit C-like [Sinocyclocheilus rhinocerous]
LMS_transcript/3445	3.22	3.45	4.37	2.01	1.97	3.42	0.78	0.65	1.02	PREDICTED: LIM domain kinase 2-like isoform X2 [Sinocyclocheilus rhinocerous]
LMS_transcript/3452	2.17	2.48	2.77	4.19	4.2	5.25	1.9	1.88	1.3	PREDICTED: influenza virus NS1A-binding protein homolog B-like isoform X1 [Sinocyclocheilus rhinocerous]
LMS_transcript/3476	1.45	0.74	0.83	0.18	0.14	0.13	0.4	0.23	0.25	PREDICTED: uncharacterized protein LOC109090514 [Cyprinus carpio]
LMS_transcript/3478	6.5	8.47	7.13	13.7	13.17	14.81	2.88	2.33	3.17	sterol regulatory element-binding protein 1 [Ctenopharyngodon idella]
LMS_transcript/3482	5.33	4.06	2.52	3.45	3.87	6.27	0.93	1.02	0.69	PREDICTED: TATA box-binding protein-associated factor RNA polymerase I subunit C-like [Sinocyclocheilus rhinocerous]
LMS_transcript/3485	1.24	10.44	0.58	1.41	1.38	0.25	3.63	4.7	4.9	PREDICTED: sialomucin core protein 24-like [Sinocyclocheilus rhinocerous]
LMS_transcript/350	21.2	9.82	13.87	6.31	4.58	5.12	4.55	4.58	2.68	PREDICTED: sarcoplasmic/endoplasmic reticulum calcium ATPase 2 [Sinocyclocheilus rhinocerous]
LMS_transcript/3517	0.34	0.89	0.69	2.27	0	3.79	13.55	8.41	8.65	#N/A
LMS_transcript/352	0.31	0.38	0.56	1.02	1.06	1.38	1.88	1.93	2.49	PREDICTED: uncharacterized protein KIAA1107-like [Sinocyclocheilus rhinocerous]
LMS_transcript/3583	28.36	22.09	17.29	13.94	8.39	10.66	3.92	5.08	4.85	PREDICTED: cyclic AMP-dependent transcription factor ATF-6 alpha-like [Sinocyclocheilus anshuiensis]
LMS_transcript/3605	2.53	2.32	0.95	3.38	2.47	2.96	0.67	1.04	1.2	PREDICTED: myosin-IIIb-like [Sinocyclocheilus anshuiensis]
LMS_transcript/3624	1.77	1.76	3.2	13.94	25.28	19.28	42.83	8.92	27.2	monoamine oxidase [Cyprinus carpio]
LMS_transcript/3626	2.76	7.99	10.28	56.19	34.64	47.99	88.71	77.94	74.01	PREDICTED: 4-aminobutyrate aminotransferase, mitochondrial-like [Sinocyclocheilus anshuiensis]
LMS_transcript/3646	12.19	6.78	8.67	9.49	5.88	12.02	3.05	4.29	2.73	PREDICTED: SWI/SNF-related matrix-associated actin-dependent regulator of chromatin subfamily A member 5 [Sinocyclocheilus anshuiensis]
LMS_transcript/3656	4.05	9.94	7.63	38.25	39.83	38.63	8.29	6.52	5.86	PREDICTED: LOW QUALITY PROTEIN: prestin-like [Sinocyclocheilus anshuiensis]
LMS_transcript/3674	3.67	2.87	1.85	0.74	0.65	0.54	0.83	0.81	0.93	PREDICTED: uncharacterized protein LOC109090514 [Cyprinus carpio]
LMS_transcript/368	5.95	3.36	2.97	6.43	4.47	7.16	1.69	1.6	1.83	PREDICTED: bromodomain adjacent to zinc finger domain protein 1A [Sinocyclocheilus grahami]
LMS_transcript/3680	0.68	0.6	1.65	15.54	1.54	5.13	8.92	15.51	14.66	monoamine oxidase [Cyprinus carpio]
LMS_transcript/3692	35.1	76.36	122.15	86.91	84.17	108.86	13.26	18.91	14.49	PREDICTED: acyl-CoA:lysophosphatidylglycerol acyltransferase 1 isoform X1 [Sinocyclocheilus grahami]
LMS_transcript/3696	2.2	3.53	5.91	2.1	1.49	3.79	0.76	0.76	0.14	PREDICTED: ataxin-2-like protein isoform X1 [Sinocyclocheilus grahami]
LMS_transcript/3699	2.53	3.51	2.3	8.02	7.46	5.29	2.64	2.82	2.65	PREDICTED: DDB1- and CUL4-associated factor 6-like isoform X3 [Sinocyclocheilus rhinocerous]
LMS_transcript/3708	0.25	1.06	0.52	2.39	2.12	0.89	2.13	2.28	1.66	PREDICTED: protein spinster homolog 1 [Sinocyclocheilus grahami]
LMS_transcript/371	0.73	1.17	1.84	0.66	0.53	0.9	6.51	6.93	7.92	PREDICTED: lysine-specific demethylase 6A isoform X4 [Sinocyclocheilus anshuiensis]
LMS_transcript/3717	0.37	0.11	0.25	0.22	0.38	1.27	1.58	0.74	1.19	PREDICTED: dual specificity protein kinase Ttk-like isoform X1 [Sinocyclocheilus rhinocerous]
LMS_transcript/3727	7.01	7.23	4.56	1.51	1.28	1.76	2.21	2.37	2.34	PREDICTED: dnaJ homolog subfamily C member 10-like [Sinocyclocheilus rhinocerous]
LMS_transcript/3729	7.28	16.71	17.72	21.79	9.57	28.01	3.95	4.86	3.76	PREDICTED: glutaminase kidney isoform, mitochondrial-like isoform X2 [Sinocyclocheilus rhinocerous]
LMS_transcript/3773	0.59	0.66	1.58	0.36	0.4	0.34	1.5	1.26	1.59	PREDICTED: pyruvate dehydrogenase [acetyl-transferring]-phosphatase 1, mitochondrial-like [Sinocyclocheilus rhinocerous]
LMS_transcript/378	2.36	2.67	3.46	2.65	2.8	3.97	1.62	1.03	0.89	pre-mRNA-splicing factor ATP-dependent RNA helicase PRP16 [Danio rerio]
LMS_transcript/3780	0.82	0	0.03	0.95	0.24	1.8	22.44	12.83	3.1	#N/A
LMS_transcript/3782	9.46	11.4	6.65	21.09	11.76	14.7	3.8	6.43	5.13	PREDICTED: LOW QUALITY PROTEIN: programmed cell death 6-interacting protein-like [Cyprinus carpio]
LMS_transcript/3793	15.23	49.45	41.59	5.14	11.22	14.39	1.89	6.24	5.25	PREDICTED: aconitate hydratase, mitochondrial-like [Sinocyclocheilus rhinocerous]
LMS_transcript/3794	1.67	3.1	3.26	1.02	2.11	1.77	3.92	3.15	4.35	PREDICTED: sprouty-related, EVH1 domain-containing protein 2-like [Sinocyclocheilus rhinocerous]
LMS_transcript/3798	7.58	6.17	5.77	4.6	2.4	5.43	2.04	2.1	2.42	S-adenosylmethionine decarboxylase proenzyme [Danio rerio]
LMS_transcript/381	33.04	7.47	3.62	29.87	18.22	24.11	8.44	5.67	5.89	PREDICTED: serine/threonine-protein kinase SIK2-like [Sinocyclocheilus rhinocerous]
LMS_transcript/382	2.78	1.46	1.41	4.26	2.26	4.57	1.07	1.24	1.06	PREDICTED: semaphorin-3F-like isoform X1 [Sinocyclocheilus anshuiensis]
LMS_transcript/3842	1.58	2.69	3.76	4.83	6.53	5.35	1.19	2.83	1.36	PREDICTED: tubulointerstitial nephritis antigen-like isoform X1 [Sinocyclocheilus rhinocerous]
LMS_transcript/3860	3.15	10	4.39	4.1	8.65	9.07	2.09	3.14	1.73	#N/A
LMS_transcript/3884	3.4	13.52	0.02	18.14	26.12	0.05	51.6	34.3	39.4	complement C3-H1 [Cyprinus carpio]
LMS_transcript/3887	14.02	11.96	9.45	5.62	3.73	11.46	4.07	5.11	4.44	PREDICTED: guanine nucleotide-binding protein G(I)/G(S)/G(T) subunit beta-1 isoform X1 [Sinocyclocheilus anshuiensis]
LMS_transcript/3894	0.69	4.24	5.14	3.79	13.92	4.45	11.45	8.44	10.98	PREDICTED: CDK5 and ABL1 enzyme substrate 1-like [Sinocyclocheilus rhinocerous]
LMS_transcript/390	10.6	12.16	8.85	19.63	14.12	15.17	4.33	5.18	4.21	PREDICTED: UPF0183 protein C16orf70 isoform X2 [Sinocyclocheilus anshuiensis]
LMS_transcript/3918	23.83	14.9	39.8	27	20.71	32.36	8.13	13.23	7.05	Ddx5 protein [Danio rerio]
LMS_transcript/392	0.1	0.07	0	0.05	0.04	0.09	0.61	0.38	0.43	PREDICTED: kinesin-like protein KIF14 isoform X2 [Sinocyclocheilus anshuiensis]
LMS_transcript/3921	0.48	0.27	0.5	1.28	1.14	1.47	2.72	1.48	1.75	PREDICTED: prickle-like protein 2 isoform X2 [Sinocyclocheilus grahami]
LMS_transcript/3937	2.59	67.22	23.36	2.3	6.26	7.93	39.37	58.18	30.48	hypothetical protein cypCar_00008151, partial [Cyprinus carpio]
LMS_transcript/3944	3.3	5.72	8.51	6.36	7.5	8.76	18.57	17.45	15.2	#N/A
LMS_transcript/3964	5.49	11.21	8.12	13.32	17.96	16.18	3.98	5.87	3.63	PREDICTED: integral membrane protein GPR155-like isoform X1 [Sinocyclocheilus anshuiensis]
LMS_transcript/3974	9.89	10.98	8.53	12.09	6.8	16.52	4.77	3.42	3.66	PREDICTED: tyrosine-protein kinase JAK1-like [Sinocyclocheilus anshuiensis]
LMS_transcript/3979	3.05	2.08	2	1.34	0.7	1.19	0.51	0.76	0.39	PREDICTED: 116 kDa U5 small nuclear ribonucleoprotein component [Sinocyclocheilus anshuiensis]
LMS_transcript/4020	3.83	2.8	2.23	2.8	3.23	4.28	11.91	7.07	6.93	PREDICTED: leucine-rich repeat flightless-interacting protein 2-like isoform X10 [Sinocyclocheilus anshuiensis]
LMS_transcript/4026	3.81	13.45	5.16	32.22	23.59	20.26	7.66	9.58	9.45	PREDICTED: LOW QUALITY PROTEIN: prestin-like [Sinocyclocheilus anshuiensis]
LMS_transcript/4044	5.33	3.24	2.4	7.51	5.77	7.18	2.28	2.07	1.56	PREDICTED: hippocampus abundant transcript 1 protein-like [Sinocyclocheilus rhinocerous]
LMS_transcript/4055	0.34	0	0.39	0.22	0.14	0.76	0.92	1.67	1.11	PREDICTED: dual specificity protein kinase Ttk-like isoform X2 [Sinocyclocheilus rhinocerous]
LMS_transcript/4068	0.23	0.04	0.5	0.31	0.12	0.1	1.7	1.26	1.53	PREDICTED: uncharacterized protein LOC107695683 isoform X1 [Sinocyclocheilus anshuiensis]
LMS_transcript/4078	4.46	3.62	4.86	3.65	4.06	3.4	1.34	1.65	1.22	#N/A
LMS_transcript/4091	2.15	2.99	0.43	3.87	2.63	8.52	0.72	1.27	0.63	hypothetical protein cypCar_00006194 [Cyprinus carpio]
LMS_transcript/4094	0.13	0.02	0.17	0.06	0.06	0.11	0.79	0.66	1.31	PREDICTED: kinesin-like protein KIF23 [Sinocyclocheilus grahami]
LMS_transcript/4128	2.97	3.73	4.88	1.67	2.04	3.54	0.96	0.98	0.61	hypothetical protein cypCar_00017400 [Cyprinus carpio]
LMS_transcript/4154	0	0.06	0.04	0.14	0.02	0.16	1.68	1.5	1.31	PREDICTED: DEP domain-containing protein 1A-like [Sinocyclocheilus anshuiensis]
LMS_transcript/4189	43.25	110.06	62.8	85.95	33.57	27.46	15.62	22.15	21.37	PREDICTED: ribosome-binding protein 1-like isoform X2 [Sinocyclocheilus anshuiensis]
LMS_transcript/4232	8.3	1.98	1.05	2.84	2.07	5.8	1.06	0.96	0.77	PREDICTED: solute carrier family 2, facilitated glucose transporter member 3-like isoform X2 [Sinocyclocheilus anshuiensis]
LMS_transcript/4239	4.45	3.84	3.66	1.46	1.54	2.73	0.92	1.19	1.1	PREDICTED: LOW QUALITY PROTEIN: ethanolaminephosphotransferase 1-like [Cyprinus carpio]
LMS_transcript/4251	9.92	7.12	7.33	18.21	12.3	12.78	41.3	21.01	38.28	PREDICTED: ectonucleotide pyrophosphatase/phosphodiesterase family member 1 isoform X1 [Sinocyclocheilus anshuiensis]
LMS_transcript/4265	0.62	12.5	22.17	11.4	20.51	18.68	45.12	40.43	41.67	PREDICTED: sarcosine dehydrogenase, mitochondrial isoform X1 [Sinocyclocheilus grahami]
LMS_transcript/4269	1.72	2.82	3	5.27	4.39	4.34	7.71	5.63	8.02	#N/A
LMS_transcript/4287	2.07	3.18	3.12	2.86	3.73	3.38	9.97	10.06	12.82	hypothetical protein cypCar_00010458 [Cyprinus carpio]
LMS_transcript/4299	11.37	18.24	16.59	8.3	10.67	10.68	29.2	16.16	25.22	PREDICTED: E3 ubiquitin/ISG15 ligase TRIM25-like isoform X5 [Sinocyclocheilus rhinocerous]
LMS_transcript/4308	0.16	0.14	0.07	0	0.06	0.34	1.28	1.3	0.56	kinesin-like protein KIF23 isoform X2 [Danio rerio]
LMS_transcript/4323	19.53	25.03	19.14	5.74	5.11	15.16	1.75	1.84	1.25	PREDICTED: heat shock 70 kDa protein 4-like [Sinocyclocheilus anshuiensis]
LMS_transcript/4334	1.14	0.24	5.99	3.82	21.89	24.41	8.82	15.97	8.82	PREDICTED: transcription factor MafB-like [Sinocyclocheilus anshuiensis]
LMS_transcript/4335	75.54	121.85	107.68	48.52	70.35	78.52	14.91	28.38	28.71	hypothetical protein cypCar_00044639 [Cyprinus carpio]
LMS_transcript/4336	3.34	1.78	7.83	32.77	34.3	18.39	31.61	28.96	39.53	monoamine oxidase [Cyprinus carpio]
LMS_transcript/4366	123.06	165.29	103.29	282.81	170.48	75.94	4.28	18.32	6.16	PREDICTED: haptoglobin-like isoform X2 [Sinocyclocheilus anshuiensis]
LMS_transcript/4373	2.71	5.08	5.66	3.47	4.08	4.71	14.33	11	10.56	PREDICTED: non-lysosomal glucosylceramidase-like [Sinocyclocheilus rhinocerous]
LMS_transcript/4411	7.22	16.78	18.91	15.34	6.63	14.76	2.91	5.75	3.55	PREDICTED: glutaminase kidney isoform, mitochondrial-like isoform X1 [Sinocyclocheilus rhinocerous]
LMS_transcript/4418	1.34	1.07	0.43	49.28	7.41	13.95	52.22	32.95	30.74	monoamine oxidase [Cyprinus carpio]
LMS_transcript/4425	0.24	0.44	0.1	0.09	0.12	0.29	2.62	2.45	2.19	PREDICTED: kinesin-like protein KIF20A [Cyprinus carpio]
LMS_transcript/4428	1.4	4.52	15.05	22.29	59.26	23.23	62.71	23.58	85.32	PREDICTED: 4-aminobutyrate aminotransferase, mitochondrial-like [Sinocyclocheilus anshuiensis]
LMS_transcript/4445	1.15	3.21	1.8	0.47	0.69	1.05	0.44	0.59	0.27	PREDICTED: nucleolar and coiled-body phosphoprotein 1-like [Sinocyclocheilus rhinocerous]
LMS_transcript/4457	12.02	16.14	19.75	11.39	11.48	18.13	4.5	5.75	4.47	PREDICTED: SUMO-specific isopeptidase USPL1-like [Sinocyclocheilus anshuiensis]
LMS_transcript/4479	12.18	13.67	11.65	17.49	14.28	17.03	4.3	4.83	4.65	PREDICTED: fibrous sheath CABYR-binding protein-like isoform X2 [Sinocyclocheilus rhinocerous]
LMS_transcript/4481	0.43	3.25	7.84	6.54	3.65	4.23	1.52	1.31	1.46	PREDICTED: flocculation protein FLO11-like [Sinocyclocheilus rhinocerous]
LMS_transcript/449	0.43	0.06	0.24	0.32	0.18	0.23	1.29	0.9	1.15	PREDICTED: DNA polymerase alpha catalytic subunit-like [Sinocyclocheilus anshuiensis]
LMS_transcript/4495	4.88	5.29	8.01	1.18	1.53	0.94	29.66	2.77	14.76	PREDICTED: sodium-dependent lysophosphatidylcholine symporter 1-B [Sinocyclocheilus anshuiensis]
LMS_transcript/45	0.15	0.06	0.09	0.11	0.06	0.6	1.88	1.56	1.48	hypothetical protein cypCar_00039092 [Cyprinus carpio]
LMS_transcript/4500	0.1	0.35	0.67	0.42	0.48	0.44	2.2	1.37	1.65	#N/A
LMS_transcript/4502	5.45	5.02	3.75	2.28	1.89	3.58	0.46	0.47	0.36	hypothetical protein cypCar_00037045 [Cyprinus carpio]
LMS_transcript/4512	24.03	21.71	11.65	23.98	14.37	32.59	4.91	9.12	8.94	PREDICTED: glycerophosphodiester phosphodiesterase domain-containing protein 5 isoform X2 [Sinocyclocheilus grahami]
LMS_transcript/4522	4.92	15.53	17.24	8.02	12.96	8.21	23.04	28.78	17.99	PREDICTED: 1-acyl-sn-glycerol-3-phosphate acyltransferase gamma-like [Sinocyclocheilus anshuiensis]
LMS_transcript/4523	0.06	0.2	0.38	0.44	0.46	0.57	2.78	1.44	1.68	PREDICTED: serine/threonine-protein kinase greatwall-like isoform X1 [Sinocyclocheilus anshuiensis]
LMS_transcript/4550	0.65	2.68	1.21	1.63	1.47	1.4	5.04	3.19	4.13	PREDICTED: zinc finger CCCH domain-containing protein 7B-like [Sinocyclocheilus anshuiensis]
LMS_transcript/4555	29.34	43.01	13.9	37.95	14.38	57.06	0.23	1.68	0.36	PREDICTED: haptoglobin-like isoform X2 [Sinocyclocheilus anshuiensis]
LMS_transcript/4563	69.76	66.39	60.86	69.76	16.1	79.34	14.56	39.23	8.28	Ddx5 protein [Danio rerio]
LMS_transcript/4568	10.41	9.2	9.34	10.85	7.13	16.59	2.95	4.54	3.44	hypothetical protein cypCar_00002149, partial [Cyprinus carpio]
LMS_transcript/4586	4.77	9.4	13.35	13.45	19.22	11.55	27.57	30.55	29.03	PREDICTED: mannan-binding lectin serine protease 1-like [Sinocyclocheilus anshuiensis]
LMS_transcript/4598	9.37	24.47	14.3	368.76	263.35	246.24	245.85	193.16	344.31	PREDICTED: cytosolic 10-formyltetrahydrofolate dehydrogenase-like [Sinocyclocheilus anshuiensis]
LMS_transcript/4612	1.11	5.54	2.6	42.63	8.57	15.49	45.17	91.03	57.1	PREDICTED: 4-aminobutyrate aminotransferase, mitochondrial-like [Sinocyclocheilus anshuiensis]
LMS_transcript/4640	10.58	9.37	9.27	4.97	3.85	9.15	1.92	2.67	1.34	PREDICTED: RNA cytidine acetyltransferase-like [Sinocyclocheilus anshuiensis]
LMS_transcript/467	23	22.01	9.9	28.96	20.24	24.89	7.43	7.17	8.64	PREDICTED: uncharacterized protein KIAA1522 homolog isoform X1 [Sinocyclocheilus anshuiensis]
LMS_transcript/4687	1.15	3.81	8.01	1.61	3.23	1.44	6.72	4.54	5.38	#N/A
LMS_transcript/469	1.7	3.88	3.46	0.86	0.31	1.17	0.46	0.46	0.11	#N/A
LMS_transcript/4690	0.09	1.73	0.98	5.57	15.43	2.96	3.87	2.49	3.14	#N/A
LMS_transcript/4747	14.29	16.1	12.18	8.62	7.06	7.18	4.13	5.2	5.03	PREDICTED: LOW QUALITY PROTEIN: ER degradation-enhancing alpha-mannosidase-like protein 1 [Cyprinus carpio]
LMS_transcript/4748	19.68	14.19	27.87	14.29	2.35	11.86	5.07	5.09	2.8	PREDICTED: fibroblast growth factor receptor 4 [Sinocyclocheilus rhinocerous]
LMS_transcript/475	6.57	4.93	2.4	1.63	1.86	0.41	0.59	0.49	0.32	PREDICTED: sarcoplasmic/endoplasmic reticulum calcium ATPase 2 isoform X1 [Sinocyclocheilus rhinocerous]
LMS_transcript/4761	0.9	6.97	5	10.37	8.67	5.64	17.24	10.44	16.75	PREDICTED: serine hydroxymethyltransferase, mitochondrial-like isoform X1 [Sinocyclocheilus rhinocerous]
LMS_transcript/4796	7.97	4.02	4.2	2.34	2.91	5.31	1.62	1.54	0.55	#N/A
LMS_transcript/4859	0	0.31	0	0.49	1.16	1.39	0.79	0.33	0.28	PREDICTED: cytosolic purine 5&apos;-nucleotidase-like isoform X1 [Sinocyclocheilus rhinocerous]
LMS_transcript/4865	60.39	56.03	15.47	17.47	10.43	22.37	0.26	1.65	0.28	PREDICTED: haptoglobin-like isoform X2 [Sinocyclocheilus anshuiensis]
LMS_transcript/49	6.06	5.09	5.04	20.85	22.03	24.44	2.57	2.52	2.52	PREDICTED: proteasome activator complex subunit 4A isoform X1 [Sinocyclocheilus grahami]
LMS_transcript/490	1.6	1.69	1.14	0.27	0.49	1.62	0.33	0.34	0.13	PREDICTED: probable methyltransferase TARBP1 [Sinocyclocheilus rhinocerous]
LMS_transcript/4912	0.45	0.56	0.34	0	0	0	0.21	0.09	0.2	PREDICTED: gem-associated protein 4-like [Sinocyclocheilus anshuiensis]
LMS_transcript/4923	0.65	0.59	0.72	0.3	0.11	0.12	0.65	0.97	0.92	PREDICTED: activating transcription factor 7-interacting protein 1-like [Sinocyclocheilus rhinocerous]
LMS_transcript/4936	0.43	0.34	0.47	0.26	0.33	0.99	0.16	0	0.06	PREDICTED: double-stranded RNA-specific editase 1-like isoform X4 [Sinocyclocheilus grahami]
LMS_transcript/4939	0.95	1.02	1.03	1.58	1.21	1.4	4.23	2.44	2.12	PREDICTED: LOW QUALITY PROTEIN: hamartin-like [Cyprinus carpio]
LMS_transcript/4946	6.26	5.8	4.79	3.74	2.53	4.12	2.11	2.4	1.52	hypothetical protein cypCar_00019511 [Cyprinus carpio]
LMS_transcript/4955	1.66	3.45	2.21	4.51	3.86	4.85	1.4	1.83	1.24	PREDICTED: heat shock factor protein 1-like isoform X2 [Sinocyclocheilus rhinocerous]
LMS_transcript/4968	2	3.33	3.05	4.88	2.98	4.07	1.53	1.21	1.43	PREDICTED: probable ATP-dependent RNA helicase DDX6 [Sinocyclocheilus grahami]
LMS_transcript/499	25.14	73.24	36.03	227.25	118.52	31.29	389.59	188.73	178.87	PREDICTED: complement C3-like isoform X1 [Sinocyclocheilus rhinocerous]
LMS_transcript/5021	0.25	0.1	0.14	0.15	0.02	0.48	2.17	1.61	1.43	PREDICTED: transcription factor E2F8-like isoform X1 [Sinocyclocheilus rhinocerous]
LMS_transcript/5035	0.45	0.47	1.09	6.34	0.97	8.83	0.33	0.21	0.28	PREDICTED: RNA-binding protein Musashi homolog 1 [Sinocyclocheilus anshuiensis]
LMS_transcript/504	0	0.03	0.07	0.08	0	0.08	0.99	0.88	1.16	PREDICTED: sperm-associated antigen 5-like [Sinocyclocheilus rhinocerous]
LMS_transcript/5051	1.44	5.44	3.33	25.47	13.28	45.56	14.43	5.23	5.6	PREDICTED: probable ATP-dependent RNA helicase DHX58 [Sinocyclocheilus rhinocerous]
LMS_transcript/5061	0	0	0	0.43	0.7	0.97	0.61	0.41	2.11	PREDICTED: gamma-adducin-like isoform X1 [Sinocyclocheilus rhinocerous]
LMS_transcript/5095	6.49	11.11	18.75	3.67	5.48	6.1	13.52	13.03	14.98	androgen receptor [Carassius auratus ssp. &apos;Pengze&apos;]
LMS_transcript/5110	0.72	0.05	0.41	0.54	0.33	0.21	1.41	0.87	1.69	PREDICTED: solute carrier family 26 member 10-like [Sinocyclocheilus grahami]
LMS_transcript/5119	0.11	0.21	0.52	0.5	0.81	0.51	1.27	0.92	1.9	PREDICTED: polypeptide N-acetylgalactosaminyltransferase 4-like [Cyprinus carpio]
LMS_transcript/512	1.22	1.19	1.84	1.08	1.92	3.49	3.1	5.16	4.74	PREDICTED: collagen alpha-2(V) chain-like [Sinocyclocheilus rhinocerous]
LMS_transcript/5132	0.87	1.9	2.3	0.99	1.37	1	3.73	2.4	3.06	PREDICTED: F-box only protein 21 [Sinocyclocheilus grahami]
LMS_transcript/5142	7.56	22.58	31.56	6.7	16.88	10.1	38.82	38.02	36	PREDICTED: mitogen-activated protein kinase kinase kinase kinase 2-like isoform X1 [Sinocyclocheilus rhinocerous]
LMS_transcript/5164	0.46	0.13	0.1	0.07	0.28	0.28	2.19	2.16	1.76	PREDICTED: rac GTPase-activating protein 1-like [Sinocyclocheilus anshuiensis]
LMS_transcript/5190	0.8	1.19	2.88	3.44	1.63	2.61	0.63	0.62	0.78	PREDICTED: metal transporter CNNM4-like [Sinocyclocheilus rhinocerous]
LMS_transcript/5195	20.85	26.31	18.45	15.84	10.95	16.67	7.83	9.19	7.09	PREDICTED: SEC23-interacting protein-like [Sinocyclocheilus anshuiensis]
LMS_transcript/52	2.26	1.37	1.97	0.52	0.58	1.18	2.18	1.85	2.05	PREDICTED: host cell factor 1-like isoform X1 [Sinocyclocheilus grahami]
LMS_transcript/521	0.64	0.21	0.4	0.44	0.27	1.55	9.6	9.7	9.17	PREDICTED: DNA topoisomerase 2-alpha-like [Sinocyclocheilus grahami]
LMS_transcript/5221	0.23	0.37	0.2	0.5	0.96	0.5	0.04	0.02	0.13	hypothetical protein cypCar_00041525 [Cyprinus carpio]
LMS_transcript/5224	27.75	55.29	69.74	63.75	43.45	58.17	129.29	196.96	146.55	PREDICTED: complement C3-like [Sinocyclocheilus rhinocerous]
LMS_transcript/5233	1.8	0.93	1.42	1.18	1.4	2.1	5.81	4.91	4.25	PREDICTED: alpha-mannosidase 2C1-like [Sinocyclocheilus rhinocerous]
LMS_transcript/525	0.18	0.02	0.07	0.04	0.01	0.23	1.22	1.36	1.03	PREDICTED: sperm-associated antigen 5-like [Sinocyclocheilus rhinocerous]
LMS_transcript/5273	6.69	7.52	6.06	2.99	2.63	4.06	1.43	2.09	1.23	PREDICTED: Golgi resident protein GCP60-like isoform X2 [Sinocyclocheilus anshuiensis]
LMS_transcript/5288	46.48	8.61	10.26	9.1	15.94	21.79	3.97	4.7	4.99	Toll-like receptor 5 [Schizothorax richardsonii]
LMS_transcript/5291	0.17	0.66	0.73	1.3	1.74	2.92	0.15	0.29	0.11	PREDICTED: neurofilament heavy polypeptide-like isoform X2 [Sinocyclocheilus anshuiensis]
LMS_transcript/5293	1.88	1.62	1.51	1.47	0.84	1.21	4.38	2.74	5.09	#N/A
LMS_transcript/5322	31.39	25.61	13.26	22.5	12.95	31.65	7.64	8.78	6.22	PREDICTED: tetratricopeptide repeat protein 39B [Sinocyclocheilus anshuiensis]
LMS_transcript/5323	1.89	2.83	4.36	1.97	2.38	4.87	1.28	0.64	0.76	PREDICTED: Golgi resident protein GCP60-like isoform X1 [Sinocyclocheilus anshuiensis]
LMS_transcript/5333	0.12	0.4	0.63	1.16	0.75	0.89	0.13	0.17	0.21	#N/A
LMS_transcript/5334	6.59	5.77	5.04	3.2	3.45	6.54	0.73	1.14	0.52	PREDICTED: peroxisome proliferator-activated receptor gamma coactivator-related protein 1-like isoform X1 [Sinocyclocheilus grahami]
LMS_transcript/5338	10.43	2.27	1.24	9.11	6.82	12.08	0.6	1.04	0.85	PREDICTED: GTP-binding protein 1 isoform X3 [Sinocyclocheilus anshuiensis]
LMS_transcript/5342	0.42	1.5	1.85	0.62	0.36	0.86	1.83	1.61	2.37	PREDICTED: progestin and adipoQ receptor family member 9-like [Sinocyclocheilus anshuiensis]
LMS_transcript/5366	0.14	7.44	0.63	2.72	1.19	4.19	0.15	0.94	0.15	hypothetical protein cypCar_00023977 [Cyprinus carpio]
LMS_transcript/5368	0.17	0.17	0.58	1.23	0.42	0.68	1.79	1.23	2.3	PREDICTED: actin-related protein 3B [Sinocyclocheilus grahami]
LMS_transcript/5387	5.94	4.43	3.95	0.62	1.63	1.89	1.11	0.72	1.47	PREDICTED: protein transport protein Sec23A [Sinocyclocheilus anshuiensis]
LMS_transcript/5396	0.15	0.04	0.04	0.48	0	0.18	0.83	0.82	0.85	PREDICTED: kinesin-like protein KIF18A [Cyprinus carpio]
LMS_transcript/5400	3.21	3.68	3.03	16.25	5.75	13.52	3.05	2.56	2.55	PREDICTED: large neutral amino acids transporter small subunit 3-like [Sinocyclocheilus anshuiensis]
LMS_transcript/542	0.76	3.57	4.84	4.21	7.25	10.12	14.44	11.43	14.35	PREDICTED: glycogen debranching enzyme-like isoform X2 [Cyprinus carpio]
LMS_transcript/5424	0.33	0.92	1.23	2.21	1.68	2.7	3.72	3.03	3.4	#N/A
LMS_transcript/5428	5.97	4.14	2.6	1.73	1.55	3.1	1.22	0.78	0.56	PREDICTED: phosphatidylserine synthase 2 [Sinocyclocheilus rhinocerous]
LMS_transcript/5432	1.42	1.84	2.98	2.81	4.11	1.96	0.34	1.08	0.49	PREDICTED: eosinophil peroxidase-like isoform X1 [Sinocyclocheilus anshuiensis]
LMS_transcript/5433	1.01	1.05	1.09	0.86	0.98	1.65	3.5	1.65	3.32	PREDICTED: myoneurin-like isoform X1 [Sinocyclocheilus anshuiensis]
LMS_transcript/5436	1.25	2.42	2.22	1.21	1.68	1.67	5.56	3.23	3.78	PREDICTED: zinc finger CCCH domain-containing protein 7B-like [Sinocyclocheilus anshuiensis]
LMS_transcript/546	0.29	0.45	0.48	0.34	0.49	0.83	2.57	1.95	2.77	PREDICTED: zinc finger MYM-type protein 4-like [Sinocyclocheilus anshuiensis]
LMS_transcript/5493	0.08	0	0.1	4.02	2.52	0.18	10.07	5.64	2.67	#N/A
LMS_transcript/5498	2.01	3	4.81	4.21	6.16	7.34	10.15	6.19	11.17	PREDICTED: cell cycle progression protein 1-like isoform X3 [Sinocyclocheilus anshuiensis]
LMS_transcript/5535	1	2.27	2.48	8.88	4.18	4.22	8.3	5.97	6.86	hypothetical protein cypCar_00018057 [Cyprinus carpio]
LMS_transcript/5561	1	0.87	1.66	1.96	2.38	2.73	0.96	0.59	0.3	PREDICTED: exocyst complex component 1-like isoform X5 [Sinocyclocheilus anshuiensis]
LMS_transcript/5570	6.71	11.36	14.86	15.88	15.03	16.88	40.52	34.82	39.2	PREDICTED: proprotein convertase subtilisin/kexin type 5-like isoform X1 [Sinocyclocheilus anshuiensis]
LMS_transcript/5572	10.36	29.93	35.35	10.51	27.13	17.88	62.85	59.95	61.49	PREDICTED: pleckstrin homology domain-containing family A member 6-like isoform X5 [Sinocyclocheilus anshuiensis]
LMS_transcript/5589	14.79	4.85	3.66	12.89	4.92	16.48	0.7	1.16	0.53	PREDICTED: H(+)/Cl(-) exchange transporter 5-like [Sinocyclocheilus anshuiensis]
LMS_transcript/5604	2.3	1.94	2.48	3.93	5.96	3.12	0.99	0.44	0.76	PREDICTED: eosinophil peroxidase-like isoform X3 [Sinocyclocheilus anshuiensis]
LMS_transcript/5622	44.07	93.62	95.58	43.31	60.31	58.17	10.32	22.39	22.64	PREDICTED: long-chain-fatty-acid--CoA ligase ACSBG2-like [Sinocyclocheilus grahami]
LMS_transcript/5630	3.9	4.54	4.57	6.17	3.76	6.67	13.98	8.91	14.12	PREDICTED: epidermal growth factor receptor kinase substrate 8-like protein 2 isoform X1 [Sinocyclocheilus anshuiensis]
LMS_transcript/5643	3.69	4.13	4.21	8.6	4.32	16.67	1.42	1.82	2.39	PREDICTED: protein-glutamine gamma-glutamyltransferase K-like [Sinocyclocheilus anshuiensis]
LMS_transcript/5679	704.84	157.72	394.87	211.69	123.5	134.68	15.76	30.6	29.28	#N/A
LMS_transcript/5683	4.85	2.95	3.72	7.83	4.39	8.37	2.19	2.83	2.19	PREDICTED: tumor necrosis factor receptor superfamily member 21-like [Sinocyclocheilus rhinocerous]
LMS_transcript/57	4.08	5.44	5.26	5.54	5.37	4.56	12.57	12.98	13.94	PREDICTED: ATP-binding cassette sub-family A member 3-like [Sinocyclocheilus anshuiensis]
LMS_transcript/5700	0	0	0	0.11	0.04	0	1.12	1.38	0.5	PREDICTED: inner centromere protein A-like isoform X2 [Sinocyclocheilus anshuiensis]
LMS_transcript/5710	2.93	3.14	1.55	0.51	1.22	1.21	0.61	0.65	0.73	PREDICTED: Y+L amino acid transporter 2-like isoform X1 [Sinocyclocheilus anshuiensis]
LMS_transcript/5713	23.88	22.16	10.26	22.42	13.92	28.29	5.82	7.09	6.27	PREDICTED: glycerophosphodiester phosphodiesterase domain-containing protein 5 isoform X1 [Sinocyclocheilus grahami]
LMS_transcript/5726	54.92	38.78	40.52	47.01	31.04	51.59	13.92	17.99	11.78	#N/A
LMS_transcript/5749	11.34	5.13	6.99	5.78	7.77	7.33	0.94	2.13	1.43	PREDICTED: uncharacterized abhydrolase domain-containing protein DDB_G0269086-like isoform X2 [Sinocyclocheilus anshuiensis]
LMS_transcript/5756	0.48	0.2	0.19	0.56	0.56	0.68	0	0.13	0.28	PREDICTED: villin-1-like [Sinocyclocheilus grahami]
LMS_transcript/5760	1.06	2.11	6.22	1.37	2.73	3.74	13.04	10.76	12.82	PREDICTED: nuclear receptor subfamily 1 group I member 2-like isoform X2 [Sinocyclocheilus anshuiensis]
LMS_transcript/5807	0.26	0.35	0.83	0.03	0.46	0.13	2.79	1.07	1.49	PREDICTED: leucine-rich repeat-containing protein 10B-like [Sinocyclocheilus anshuiensis]
LMS_transcript/581	3.77	2.06	1.81	3.22	1.85	3.15	0.77	1.34	0.94	PREDICTED: centrosomal protein of 170 kDa protein B-like isoform X1 [Sinocyclocheilus rhinocerous]
LMS_transcript/5850	2.27	4.01	3.84	8.91	6.76	7.67	9.49	8.29	13.26	PREDICTED: double-stranded RNA-binding protein Staufen homolog 2 isoform X1 [Sinocyclocheilus anshuiensis]
LMS_transcript/5860	0.95	0.41	0.17	0.09	0.11	0.39	0.78	0.67	1.16	PREDICTED: DNA replication licensing factor MCM3-like [Sinocyclocheilus rhinocerous]
LMS_transcript/5876	4.74	3.99	3.67	2.45	1.94	2.41	0.18	0.69	0.45	#N/A
LMS_transcript/5905	16.11	5.3	3.83	7.15	4.07	10.05	0.75	0.31	0.52	PREDICTED: glutamine--fructose-6-phosphate aminotransferase [isomerizing] 2-like [Sinocyclocheilus rhinocerous]
LMS_transcript/5927	1.87	3.11	6.69	6.47	10.27	14.26	13.41	14.02	16.72	PREDICTED: beta,beta-carotene 9&apos;,10&apos;-oxygenase-like isoform X3 [Sinocyclocheilus grahami]
LMS_transcript/5938	0	0.04	0.05	0	0	0.17	1.42	0.7	1.31	PREDICTED: inner centromere protein A-like isoform X2 [Sinocyclocheilus anshuiensis]
LMS_transcript/5940	0.09	0.09	0.39	0.18	0.2	0.2	1.03	0.7	0.92	PREDICTED: beta-1,4-glucuronyltransferase 1 [Sinocyclocheilus rhinocerous]
LMS_transcript/5943	0.04	0.19	0.23	0.16	0.37	0.28	0.76	0.75	0.93	PREDICTED: zinc finger protein 512-like [Sinocyclocheilus anshuiensis]
LMS_transcript/5947	0.26	0	0	0.08	0	0.17	2.07	0.56	1.88	PREDICTED: kinesin-like protein KIF23 isoform X1 [Sinocyclocheilus anshuiensis]
LMS_transcript/5953	0.29	3.73	0.54	1.73	2.13	5.84	0.13	0.74	0.16	PREDICTED: protein ABHD15-like [Sinocyclocheilus grahami]
LMS_transcript/5961	2.67	2.95	0.37	0.18	5.32	0.73	0.04	0.2	0.09	#N/A
LMS_transcript/5968	40.45	33.48	26.03	7.87	4.31	14.55	9.88	5.39	8.07	PREDICTED: protein transport protein Sec23A [Cyprinus carpio]
LMS_transcript/5970	17.92	24	16.49	19.97	8.67	21.58	3.34	5.23	3.11	PREDICTED: uncharacterized protein LOC107674679 [Sinocyclocheilus anshuiensis]
LMS_transcript/5975	5.82	1.97	2.2	6.09	2.45	7.19	1.3	2.07	1.17	#N/A
LMS_transcript/5989	51.43	57.04	71	31.24	23.08	29.76	96.16	75.73	102.48	PREDICTED: APOBEC1 complementation factor-like isoform X1 [Sinocyclocheilus anshuiensis]
LMS_transcript/599	5.61	13.62	10.96	60.32	50.99	63.16	4.26	3.15	3.57	PREDICTED: solute carrier family 41 member 1-like [Sinocyclocheilus rhinocerous]
LMS_transcript/5999	0.9	1.1	0.67	1.97	0.11	0.56	0.18	0.09	0.43	PREDICTED: gamma-adducin-like isoform X1 [Sinocyclocheilus rhinocerous]
LMS_transcript/6	8.66	2.98	2.73	10.88	6.07	10.92	1.21	1.76	0.8	PREDICTED: protein dopey-2-like [Sinocyclocheilus anshuiensis]
LMS_transcript/6002	0.44	1.28	1.7	2.78	3.96	4.82	1.44	1.16	0.7	PREDICTED: cadherin-17-like [Sinocyclocheilus rhinocerous]
LMS_transcript/6004	0.2	0.02	0.02	0	0.02	0.07	0.54	0.81	0.56	PREDICTED: G2/M phase-specific E3 ubiquitin-protein ligase-like [Sinocyclocheilus rhinocerous]
LMS_transcript/6007	0.56	1.02	0.6	1.31	1.18	1.16	0.25	0.38	0.24	#N/A
LMS_transcript/6010	0.29	0.4	0.87	1.21	0.93	1.56	3.34	2.09	2.62	PREDICTED: sodium/potassium-transporting ATPase subunit beta-1-interacting protein 3-like isoform X1 [Sinocyclocheilus grahami]
LMS_transcript/6014	0.05	0.11	0	0	0	0.14	1.39	0.64	0.7	PREDICTED: kinesin-like protein KIF2C [Sinocyclocheilus grahami]
LMS_transcript/6037	0.96	0.67	0.96	1.61	1.05	1.31	2.6	4	2.62	PREDICTED: receptor expression-enhancing protein 3-like [Sinocyclocheilus grahami]
LMS_transcript/6057	0.57	1.88	1.36	1.42	0.94	0.99	4.62	1.84	4	PREDICTED: serine/threonine-protein kinase Sgk2-like [Sinocyclocheilus anshuiensis]
LMS_transcript/6068	1.72	2.93	4.99	5.17	4.05	5.47	64.27	40.09	41.46	#N/A
LMS_transcript/6097	6.53	10.1	17.14	21.34	17.95	25.04	10.82	5.08	4.33	PREDICTED: nicotinamide phosphoribosyltransferase-like [Sinocyclocheilus rhinocerous]
LMS_transcript/6105	0.03	0.08	0.06	0.22	0.02	0.04	0.6	0.61	0.43	PREDICTED: kinesin-like protein KIF23 isoform X7 [Sinocyclocheilus rhinocerous]
LMS_transcript/6114	3.57	5.94	7.44	8.09	10.33	9.73	18.78	13.82	17.66	hypothetical protein cypCar_00002070 [Cyprinus carpio]
LMS_transcript/6139	0.27	0.61	0.34	0.76	0.76	0.83	0.31	0.2	0.04	hypothetical protein cypCar_00028342 [Cyprinus carpio]
LMS_transcript/6146	1.74	0.79	0.87	0.64	0.65	1.72	4.18	2.09	3.15	PREDICTED: protein quaking-A-like isoform X1 [Sinocyclocheilus grahami]
LMS_transcript/6167	0.7	1.11	1.51	1.12	2.27	2.63	4.13	3.01	5.46	PREDICTED: integral membrane protein GPR137B-like isoform X1 [Sinocyclocheilus grahami]
LMS_transcript/6178	0.16	0	0.02	0.04	0	0.16	0.85	0.61	1.1	PREDICTED: disks large-associated protein 5-like isoform X3 [Sinocyclocheilus anshuiensis]
LMS_transcript/6181	0.46	3.05	4.9	0.52	2.11	1.61	4.48	5.35	4.67	PREDICTED: leucine-rich repeat-containing protein 10B-like [Sinocyclocheilus anshuiensis]
LMS_transcript/6201	1.23	1.87	3.01	2.24	2.49	7.44	0.85	0.12	0.88	PREDICTED: citrate synthase, mitochondrial isoform X1 [Cyprinus carpio]
LMS_transcript/6213	0.36	0.46	0.9	0.4	0.74	0.83	2.48	1.31	2.11	PREDICTED: dual specificity mitogen-activated protein kinase kinase 4-like isoform X1 [Sinocyclocheilus grahami]
LMS_transcript/6218	53.33	34.56	34.8	120.36	34.56	101.59	3.87	7.14	7.85	PREDICTED: 6-phosphofructo-2-kinase/fructose-2,6-bisphosphatase 3 isoform X1 [Sinocyclocheilus anshuiensis]
LMS_transcript/6240	142.35	147.83	103.29	281.41	102.27	275.6	56.93	58.08	51.41	PREDICTED: hepatocyte nuclear factor 3-gamma-like [Sinocyclocheilus anshuiensis]
LMS_transcript/6243	1.95	3.79	2.28	4.96	3.08	6.01	1.04	1.86	0.8	PREDICTED: deoxynucleotidyltransferase terminal-interacting protein 2-like isoform X1 [Sinocyclocheilus rhinocerous]
LMS_transcript/6279	8.11	12.85	11.47	18.91	6.46	15.38	3.53	3.19	2.23	PREDICTED: glycerol kinase-like isoform X2 [Sinocyclocheilus rhinocerous]
LMS_transcript/6285	0.91	0.44	0.92	0.33	0.71	0.68	0.26	0.29	0	PREDICTED: protein FAM57B-like [Sinocyclocheilus anshuiensis]
LMS_transcript/6299	50.03	100.8	125.06	119.42	120.07	139.33	32.24	38.37	28	elongation factor 2 [Danio rerio]
LMS_transcript/6306	1.13	2.2	2.33	4.12	2.42	4.57	0.44	0.8	0.92	PREDICTED: homeodomain-interacting protein kinase 1-like isoform X1 [Sinocyclocheilus rhinocerous]
LMS_transcript/631	2.69	1.32	2.5	1.92	0.61	2.72	0.35	0.71	0.96	uncharacterized protein LOC105941010, partial [Maylandia zebra]
LMS_transcript/6317	35.38	30.9	20.45	22.24	15.77	19.32	7.25	10.28	7.56	PREDICTED: transmembrane protein 41B isoform X1 [Sinocyclocheilus rhinocerous]
LMS_transcript/6370	0.49	1.55	1.74	2.07	1.79	2.62	3.86	3.44	4.31	PREDICTED: AMP deaminase 3 isoform X1 [Cyprinus carpio]
LMS_transcript/6378	6.14	10.29	12.07	11.27	17.69	15.75	4.78	5.98	5.42	PREDICTED: transmembrane protein 120B-like [Sinocyclocheilus anshuiensis]
LMS_transcript/6384	2.35	3.92	1.87	4.73	2.84	4	1.47	1.53	1.12	PREDICTED: LETM1 domain-containing protein LETM2, mitochondrial-like [Sinocyclocheilus grahami]
LMS_transcript/6407	0.51	0.39	0.49	0.14	0.29	0.37	0.94	0.65	1.17	PREDICTED: uncharacterized protein LOC107685162 [Sinocyclocheilus anshuiensis]
LMS_transcript/6416	4.32	3.22	7.61	3.71	2.27	2.26	1.49	1.78	1.82	#N/A
LMS_transcript/6431	19.25	23.51	15.86	18.91	16.05	24.39	5.85	9.34	5.22	PREDICTED: LMBR1 domain-containing protein 2-B-like [Sinocyclocheilus anshuiensis]
LMS_transcript/6435	0.05	0.25	0.13	0.59	4.62	0.31	4.92	4.22	1.21	PREDICTED: exostosin-1c [Sinocyclocheilus grahami]
LMS_transcript/6475	0.06	0.13	0.13	0.08	0.02	0.25	1.8	1.89	1.18	PREDICTED: disks large-associated protein 5-like isoform X5 [Sinocyclocheilus anshuiensis]
LMS_transcript/6478	66.96	69.83	54.69	29.35	20.35	26.68	10.74	12.77	10.86	PREDICTED: signal recognition particle receptor subunit alpha isoform X2 [Sinocyclocheilus rhinocerous]
LMS_transcript/65	6.59	11.12	6.55	29.69	18.77	21.41	5.22	5	4.86	PREDICTED: protein LAP2-like isoform X2 [Sinocyclocheilus anshuiensis]
LMS_transcript/6517	4.48	3.89	3.08	5.92	3	5.52	1.31	1.88	1.02	hypothetical protein cypCar_00040882 [Cyprinus carpio]
LMS_transcript/6525	0.18	1.15	0.78	3.34	4.73	2.79	0.77	1.79	0.68	PREDICTED: uncharacterized protein LOC107739008 isoform X1 [Sinocyclocheilus rhinocerous]
LMS_transcript/6532	0.26	0.12	0.47	0.85	0.63	1.18	3.12	1.93	2.19	PREDICTED: sodium/potassium-transporting ATPase subunit beta-1-interacting protein 3-like [Sinocyclocheilus anshuiensis]
LMS_transcript/6536	3.44	3.9	2.27	2.36	1.39	2.13	0.18	0.49	0.36	PREDICTED: feline leukemia virus subgroup C receptor-related protein 1-like [Cyprinus carpio]
LMS_transcript/655	50.77	23.75	38.77	0.36	0.27	2.92	20.6	13.08	29.89	#N/A
LMS_transcript/6595	0.09	0.08	0.18	0.16	0.17	0.22	0.81	0.7	0.58	progestin and adipoQ receptor family member 6 isoform X1 [Danio rerio]
LMS_transcript/6597	1.16	1.33	0.98	4.64	2.93	3.1	0.09	0.98	0.69	PREDICTED: dentin sialophosphoprotein-like [Sinocyclocheilus anshuiensis]
LMS_transcript/6606	1.56	1.06	0.37	1.79	1.02	3.04	0.31	0.4	0.38	PREDICTED: hexokinase-2-like [Sinocyclocheilus anshuiensis]
LMS_transcript/662	0.55	0.53	0.84	1.36	1.51	1.58	2.28	2.8	2.48	PREDICTED: glycogen debranching enzyme-like [Sinocyclocheilus rhinocerous]
LMS_transcript/664	53.97	83.39	73.92	329.4	106.44	332	44.25	30.75	28.85	PREDICTED: solute carrier family 41 member 1-like [Sinocyclocheilus anshuiensis]
LMS_transcript/6660	0.22	0	0.06	0.05	0.13	0.22	0.66	0.63	0.69	PREDICTED: gamma-adducin-like isoform X2 [Sinocyclocheilus rhinocerous]
LMS_transcript/6694	46.77	24.54	16.62	37.35	5.11	18.84	0.97	1.39	1.66	#N/A
LMS_transcript/672	2.2	1.98	2.51	3.27	3.62	4.36	8.19	6.98	10.69	PREDICTED: N-acetylglucosamine-1-phosphotransferase subunits alpha/beta-like isoform X2 [Sinocyclocheilus anshuiensis]
LMS_transcript/6728	0.36	0.42	0.84	1.23	0.36	1.04	1.63	1.51	3.01	PREDICTED: dynamin-2-like [Sinocyclocheilus rhinocerous]
LMS_transcript/6746	0.05	0.16	0.44	0.31	0.91	0.48	0.9	1.17	1.44	#N/A
LMS_transcript/6747	0	0	0.04	0.12	0	0	0.95	1.04	1.05	PREDICTED: kinesin-like protein KIF2C [Sinocyclocheilus grahami]
LMS_transcript/675	15.3	4.81	3.98	12.74	7.38	20.54	2.73	4.25	2.67	PREDICTED: dual specificity tyrosine-phosphorylation-regulated kinase 2-like [Sinocyclocheilus rhinocerous]
LMS_transcript/6753	3.31	7.92	7.66	25.97	21.18	49.56	41.56	16.14	31.1	PREDICTED: cystathionine gamma-lyase-like isoform X2 [Sinocyclocheilus anshuiensis]
LMS_transcript/6764	5.59	3.8	4.23	8.21	7.96	7.33	2.6	3.72	1.83	PREDICTED: influenza virus NS1A-binding protein homolog B-like isoform X1 [Sinocyclocheilus rhinocerous]
LMS_transcript/6766	0.64	1.74	1.97	0.21	0.27	0.24	1.56	1.02	1.33	PREDICTED: ras-related protein Rab-33B [Sinocyclocheilus rhinocerous]
LMS_transcript/6796	7.52	5.76	11.23	4.13	4.84	10.08	3.65	2.57	2.49	PREDICTED: transducin beta-like protein 3 isoform X2 [Sinocyclocheilus grahami]
LMS_transcript/6799	2.14	0.49	2.68	5.45	4.08	6.61	12.37	6.82	13.55	PREDICTED: cyclin-dependent kinase 18-like [Sinocyclocheilus anshuiensis]
LMS_transcript/6822	3.72	2.72	2.71	5.97	3.57	5.56	1.49	2.2	1.64	PREDICTED: spartin-like isoform X4 [Sinocyclocheilus rhinocerous]
LMS_transcript/6825	2.64	2.42	0.78	9.41	5.78	5.54	2.42	0.72	2.9	PREDICTED: oxysterol-binding protein-related protein 9-like isoform X1 [Sinocyclocheilus anshuiensis]
LMS_transcript/6867	14.39	11.06	8.94	5.68	8.05	8.4	2.21	3.68	4.02	PREDICTED: heterogeneous nuclear ribonucleoprotein Q-like isoform X2 [Sinocyclocheilus anshuiensis]
LMS_transcript/6881	0	0	0	2.61	0	4.69	9.1	8	4.08	PREDICTED: 4-aminobutyrate aminotransferase, mitochondrial-like [Sinocyclocheilus anshuiensis]
LMS_transcript/6920	8.75	11.83	14.25	9.51	38.45	71.32	2.12	1.5	3.06	#N/A
LMS_transcript/6922	2.8	6.14	5.43	35.12	23.61	15.73	49.94	35.35	39.69	PREDICTED: sulfide:quinone oxidoreductase, mitochondrial-like isoform X1 [Sinocyclocheilus anshuiensis]
LMS_transcript/6942	4.97	1.5	0.45	10.34	7.76	7.85	0.44	1.18	0.39	#N/A
LMS_transcript/6950	1.22	0.55	2.4	6.16	2.78	4.48	0.6	0.9	1.62	PREDICTED: arf-GAP with coiled-coil, ANK repeat and PH domain-containing protein 3-like isoform X1 [Sinocyclocheilus rhinocerous]
LMS_transcript/6956	0	0.06	0.12	0.48	0	0.08	2.45	2.55	2.3	PREDICTED: transforming acidic coiled-coil-containing protein 3-like isoform X2 [Sinocyclocheilus grahami]
LMS_transcript/696	33.49	29.06	28.48	22.76	13.53	25.83	9.96	9.9	11.02	hypothetical protein cypCar_00017019 [Cyprinus carpio]
LMS_transcript/6966	0.72	4.09	2.19	2.34	5.99	3.95	11.1	7.05	10.73	hypothetical protein cypCar_00002070 [Cyprinus carpio]
LMS_transcript/6989	1.25	3.8	4.9	7.32	9.01	10.73	15.69	6.98	9.69	PREDICTED: beta,beta-carotene 9&apos;,10&apos;-oxygenase-like [Sinocyclocheilus rhinocerous]
LMS_transcript/6992	0.11	0.07	0.07	0.19	0.02	0.19	1.15	1.29	1.23	#N/A
LMS_transcript/7020	0.4	0.42	1.91	0.81	0.4	0.59	0.11	0.22	0.07	PREDICTED: lysosome-associated membrane glycoprotein 1-like [Sinocyclocheilus anshuiensis]
LMS_transcript/7029	9	9.41	31.01	42.11	45.47	31.77	9.31	22.82	9.76	PREDICTED: calcineurin B homologous protein 1-like [Sinocyclocheilus rhinocerous]
LMS_transcript/7040	0.63	0.44	1.27	0.38	0.33	0.98	0.15	0.04	0.16	PREDICTED: asparagine synthetase domain-containing protein 1-like [Sinocyclocheilus rhinocerous]
LMS_transcript/7055	17.89	19.74	13.57	18.68	13.73	7.54	4.59	8.38	6.23	PREDICTED: LMBR1 domain-containing protein 2-B-like [Sinocyclocheilus anshuiensis]
LMS_transcript/7060	0.79	1.49	1.19	1.05	1.85	1.88	4.15	3.99	4.35	PREDICTED: rab11 family-interacting protein 4B isoform X2 [Sinocyclocheilus rhinocerous]
LMS_transcript/7074	0.43	0.58	1.03	0.05	0.22	0.6	0.08	0.05	0.11	PREDICTED: putative nuclease HARBI1 [Sinocyclocheilus rhinocerous]
LMS_transcript/7137	0.49	0.41	0.56	0.24	0.21	0.34	1.47	0.77	0.82	PREDICTED: transcription factor E2F3-like [Sinocyclocheilus anshuiensis]
LMS_transcript/7158	38.8	379.09	417.92	42.33	44.96	98.75	187.66	215.8	146.75	PREDICTED: inhibin beta B chain-like [Sinocyclocheilus grahami]
LMS_transcript/7167	0.42	0.32	1.31	1.41	2.74	1.8	0.34	0.63	0.31	PREDICTED: protein-arginine deiminase type-2-like isoform X2 [Sinocyclocheilus anshuiensis]
LMS_transcript/7181	3.72	2.28	4.88	1.36	2.62	3.5	1.14	1.05	1.03	#N/A
LMS_transcript/7185	2.2	2.92	4.02	1.64	2.03	2.08	4.83	4.58	5.14	PREDICTED: uveal autoantigen with coiled-coil domains and ankyrin repeats-like isoform X2 [Sinocyclocheilus rhinocerous]
LMS_transcript/7190	3.09	1.8	1.59	1.56	1.64	0.94	5.05	4.91	4.43	PREDICTED: cryptochrome-2-like isoform X1 [Sinocyclocheilus grahami]
LMS_transcript/7195	2.32	0.53	0.22	9.3	9.03	7.65	0.24	0.42	0.1	PREDICTED: proteinase-activated receptor 2-like [Sinocyclocheilus anshuiensis]
LMS_transcript/7209	0.3	0.14	0.11	0.61	0.51	0.76	1.15	0.73	0.53	PREDICTED: DNA helicase MCM8 [Sinocyclocheilus rhinocerous]
LMS_transcript/7212	1.38	1	1.77	0.78	1.28	0.61	4.25	3.14	4.57	hypothetical protein cypCar_00028710, partial [Cyprinus carpio]
LMS_transcript/722	1.74	1.73	1.87	0.96	0.9	1.8	0.47	0.34	0.32	PREDICTED: unhealthy ribosome biogenesis protein 2 homolog [Sinocyclocheilus rhinocerous]
LMS_transcript/7221	8.71	11.93	9.38	7.21	3.65	9.32	1.54	2.55	2.52	PREDICTED: pre-rRNA processing protein FTSJ3 [Sinocyclocheilus anshuiensis]
LMS_transcript/7235	1.54	0.98	1.05	1.08	0.64	1.36	2.5	2.33	2.98	PREDICTED: protein quaking-A-like isoform X3 [Sinocyclocheilus grahami]
LMS_transcript/7248	13.54	7.45	12.5	7.06	9.01	17.58	3.47	4.59	2.25	PREDICTED: pre-rRNA processing protein FTSJ3 [Sinocyclocheilus anshuiensis]
LMS_transcript/7273	9.81	5.98	11.61	5.66	5.15	9.82	1.86	2.6	2.41	#N/A
LMS_transcript/7294	0.39	34.88	119.77	145.41	87.6	183.85	528.83	298.41	401.38	PREDICTED: glycine amidinotransferase, mitochondrial [Sinocyclocheilus grahami]
LMS_transcript/7304	0.23	0.14	0.27	0.06	0.14	0.18	1.35	0.59	0.62	LOW QUALITY PROTEIN: dual specificity mitogen-activated protein kinase kinase 6-like [Astyanax mexicanus]
LMS_transcript/7333	2.2	1.44	1.01	3.71	2.3	3.87	0.86	1.34	0.81	#N/A
LMS_transcript/7352	0.61	0.29	0.31	0.26	0.14	0.18	0.63	0.52	0.93	#N/A
LMS_transcript/7393	0.28	0.74	2.05	0.56	1.14	1.49	4.63	3.15	2.23	probable G-protein coupled receptor 132 [Danio rerio]
LMS_transcript/7412	17.09	7.68	8.16	8.85	3.62	10.49	0.8	1.39	1.82	PREDICTED: signal recognition particle receptor subunit alpha isoform X2 [Sinocyclocheilus rhinocerous]
LMS_transcript/7415	0.91	4.17	1.45	18.19	12.98	35.04	75.84	37.23	73.94	PREDICTED: steryl-sulfatase-like [Sinocyclocheilus rhinocerous]
LMS_transcript/7425	1.94	1.36	1.56	2.56	2.1	5.11	1.2	1.2	0.7	PREDICTED: ATP-dependent 6-phosphofructokinase, platelet type-like isoform X7 [Sinocyclocheilus rhinocerous]
LMS_transcript/7427	0.97	1.58	2.54	13.19	18.17	3.84	11.53	16.41	13.65	#N/A
LMS_transcript/7457	1.17	0.35	0.33	3.11	1.38	3.19	0.38	0.79	0.63	PREDICTED: reticulophagy receptor FAM134B-like [Sinocyclocheilus anshuiensis]
LMS_transcript/7460	0.68	0.83	0.65	0.81	1.15	1.59	3.54	1.77	4.2	PREDICTED: dual specificity mitogen-activated protein kinase kinase 6 isoform X4 [Sinocyclocheilus anshuiensis]
LMS_transcript/7484	0.16	0.07	0.12	0.12	0	0.64	1.13	0.98	0.81	PREDICTED: uncharacterized protein LOC107745468 [Sinocyclocheilus rhinocerous]
LMS_transcript/7503	12.97	156.66	100.06	865.94	318.48	234.38	747.07	623.63	813.53	PREDICTED: NADP-dependent malic enzyme-like [Sinocyclocheilus anshuiensis]
LMS_transcript/7515	477.55	333.35	145.51	14.7	8.2	24.51	9.35	16.64	10.03	Heat shock protein 5 [Danio rerio]
LMS_transcript/7531	1.05	0.37	0.37	1.38	0.31	7.32	4.08	3.29	2.82	PREDICTED: M-phase inducer phosphatase 1-like [Sinocyclocheilus anshuiensis]
LMS_transcript/7533	4.99	3.41	5.55	1.55	2.17	3.92	0.58	0.83	0.32	PREDICTED: tetratricopeptide repeat protein 27 [Sinocyclocheilus rhinocerous]
LMS_transcript/7534	1.94	2.05	2.58	1.57	1.58	2.17	5.72	3.82	4.17	PREDICTED: LOW QUALITY PROTEIN: G patch domain-containing protein 1-like [Sinocyclocheilus rhinocerous]
LMS_transcript/7540	0.07	0.15	0.27	0.94	1.33	6.59	2.31	1.94	5.09	PREDICTED: malate dehydrogenase, cytoplasmic-like [Sinocyclocheilus rhinocerous]
LMS_transcript/7547	5.84	19.49	16.23	9.03	6.04	6.54	18.23	18.53	25.78	PREDICTED: tricarboxylate transport protein, mitochondrial-like, partial [Sinocyclocheilus rhinocerous]
LMS_transcript/7568	2.7	1.2	1.06	1.17	0	0.7	2.04	2.1	2.45	PREDICTED: lamin-B1-like [Sinocyclocheilus rhinocerous]
LMS_transcript/7569	0.54	0.37	1.37	2.76	2.49	3.66	44.84	5.22	28.17	#N/A
LMS_transcript/7583	4.09	3.31	4.99	5.89	1.02	2.82	1.52	0.62	0.85	PREDICTED: uncharacterized protein LOC107693593 [Sinocyclocheilus anshuiensis]
LMS_transcript/7587	9.51	18.06	27.51	32.72	39.12	44.86	74.71	63.42	73.49	hypothetical protein cypCar_00038794 [Cyprinus carpio]
LMS_transcript/7604	15.07	22	14.66	7.15	3.92	8.01	1.77	2.17	2.41	hypothetical protein cypCar_00012406 [Cyprinus carpio]
LMS_transcript/7639	0.99	2.56	3.62	1.28	1.58	2.06	4.97	5.91	3.97	PREDICTED: dual specificity mitogen-activated protein kinase kinase 4-like isoform X1 [Sinocyclocheilus grahami]
LMS_transcript/7642	27.44	4.72	3.15	41.72	6.4	44.06	0.77	2.9	0.7	PREDICTED: G-protein coupled receptor 161-like [Sinocyclocheilus anshuiensis]
LMS_transcript/7648	0	0.3	0.71	0.1	0.06	0	0.52	0.76	0.41	PREDICTED: transforming acidic coiled-coil-containing protein 3-like isoform X2 [Sinocyclocheilus rhinocerous]
LMS_transcript/7650	40.39	53.79	54.72	24.42	29.07	27.47	115.68	73.56	78.16	PREDICTED: APOBEC1 complementation factor-like isoform X2 [Sinocyclocheilus anshuiensis]
LMS_transcript/7654	0.28	0.66	0.28	9.64	3.11	9.95	3.2	1.24	0.93	PREDICTED: probable ATP-dependent RNA helicase DHX58 [Sinocyclocheilus anshuiensis]
LMS_transcript/7681	3.27	3.91	3.29	2.6	1	3.48	6.32	5.63	8.56	hypothetical protein cypCar_00014456 [Cyprinus carpio]
LMS_transcript/769	10.47	9.45	6.38	16.17	13.24	10.97	2.15	1.68	3.19	PREDICTED: sterol regulatory element-binding protein 1 [Sinocyclocheilus grahami]
LMS_transcript/771	8.94	11.43	11.5	13.31	6.31	14.45	3.08	4.83	4.92	PREDICTED: putative ATP-dependent RNA helicase an3 isoform X2 [Sinocyclocheilus grahami]
LMS_transcript/7730	0.09	3.02	5.49	24.7	27.66	14.74	27.7	19.93	23.03	hypothetical protein cypCar_00009714 [Cyprinus carpio]
LMS_transcript/7735	1.04	8.48	13.94	25.15	40.55	39.57	159.27	138.42	76.52	PREDICTED: glycine amidinotransferase, mitochondrial [Sinocyclocheilus grahami]
LMS_transcript/7758	14.06	8.48	5.47	37.03	13.05	21.54	39.17	19.57	35.68	hypothetical protein cypCar_00005619 [Cyprinus carpio]
LMS_transcript/7765	1.12	5.42	9.75	6.13	10.46	12.54	21.97	15.4	21.65	#N/A
LMS_transcript/7768	5.97	11.51	10.1	5.71	6.33	5.56	1.54	5.62	2.22	PREDICTED: protein CDV3 homolog isoform X1 [Sinocyclocheilus anshuiensis]
LMS_transcript/7777	15.94	13.87	12.79	54.72	31.11	15.62	66.78	42.13	98.27	PREDICTED: acetoacetyl-CoA synthetase [Sinocyclocheilus grahami]
LMS_transcript/7794	4.75	4.45	4.4	2.89	4.2	7.02	1.44	2.24	1.11	PREDICTED: nucleolar MIF4G domain-containing protein 1 [Sinocyclocheilus grahami]
LMS_transcript/780	4.8	12.02	13.66	13.16	13.26	10.32	33.03	31.52	26.65	PREDICTED: phosphatidate phosphatase LPIN2 isoform X1 [Sinocyclocheilus rhinocerous]
LMS_transcript/7813	3.2	8.31	10.31	3.31	3.54	2.19	10.9	9.75	10.9	PREDICTED: folate transporter 1-like isoform X2 [Sinocyclocheilus rhinocerous]
LMS_transcript/7825	3.29	8.87	6.4	2.46	2.93	9.48	1.96	3.06	1.07	PREDICTED: LOW QUALITY PROTEIN: pre-mRNA-processing factor 39-like [Sinocyclocheilus anshuiensis]
LMS_transcript/7843	1.12	7.92	5.78	11.99	8.18	7.66	13.77	13.78	15.37	hypothetical protein cypCar_00034341 [Cyprinus carpio]
LMS_transcript/7918	8.43	8.06	3.58	133.73	95.69	54.1	4.4	7.15	2.2	#N/A
LMS_transcript/7933	3.44	10.33	3.15	39.9	11.93	25.87	3.07	5.41	2.8	hypothetical protein cypCar_00000181 [Cyprinus carpio]
LMS_transcript/7937	0.12	0	0	0	0	0.09	0.55	0.59	0.41	PREDICTED: uncharacterized protein LOC107720912 [Sinocyclocheilus rhinocerous]
LMS_transcript/7962	0.25	0.22	0.12	0.05	0.05	0.55	1.54	1.59	1.54	PREDICTED: inner centromere protein-like isoform X3 [Sinocyclocheilus anshuiensis]
LMS_transcript/7995	50.22	18.78	5.55	12.12	10.68	22.81	4.81	3.86	2.61	PREDICTED: ceramide-1-phosphate transfer protein-like [Sinocyclocheilus anshuiensis]
LMS_transcript/8010	1.1	2.22	2.07	1.41	0.97	1.63	4.97	3.64	4.81	PREDICTED: sphingomyelin phosphodiesterase 4 isoform X4 [Sinocyclocheilus grahami]
LMS_transcript/8013	0.1	0.02	0	0.08	0.02	0.25	0.76	1.14	1.12	hypothetical protein cypCar_00038625 [Cyprinus carpio]
LMS_transcript/8062	0.02	0.05	0.09	0.17	0.63	0.07	0.45	0.69	1	#N/A
LMS_transcript/8065	52.33	37.56	34.32	43.91	15.85	53.12	7.72	12	5.59	eukaryotic translation initiation factor 4A, isoform 1A [Danio rerio]
LMS_transcript/8077	1.38	0.43	1.82	2.23	0.55	1.68	6.62	7.61	6.07	PREDICTED: ribonucleoside-diphosphate reductase large subunit isoform X1 [Sinocyclocheilus rhinocerous]
LMS_transcript/8080	2.78	4.62	2.59	15.64	10.03	15.23	2.85	2.04	1.98	PREDICTED: protein LAP2-like isoform X1 [Sinocyclocheilus rhinocerous]
LMS_transcript/8083	15.46	3.19	0	2.26	1.17	2.68	0.41	0.63	0	Mmp-9 [Schizothorax prenanti]
LMS_transcript/8089	36.34	18.58	31.12	66.62	53.6	71.64	14.67	16.74	19.55	PREDICTED: transcription regulator protein BACH1-like isoform X1 [Sinocyclocheilus anshuiensis]
LMS_transcript/8102	9.12	11.09	6.63	5.23	4.35	6.42	4.13	2.92	3.35	PREDICTED: serine/threonine-protein phosphatase 5-like [Sinocyclocheilus anshuiensis]
LMS_transcript/8112	9.97	7.04	10.97	4.51	6.46	10.21	2.42	3.08	2.29	PREDICTED: WD repeat-containing protein 36-like [Sinocyclocheilus anshuiensis]
LMS_transcript/8118	4.32	4.58	2.71	9.4	7.24	5.9	1.85	3.89	2.18	PREDICTED: mitogen-activated protein kinase 13-like [Sinocyclocheilus rhinocerous]
LMS_transcript/8134	0.37	0.26	0.1	0.06	0.1	0	0.79	0.54	0.72	PREDICTED: sphingomyelin phosphodiesterase 4 isoform X2 [Sinocyclocheilus rhinocerous]
LMS_transcript/8142	33.15	28.56	47.8	26.2	26.34	14.01	8.4	13.24	17.25	hypothetical protein cypCar_00037400 [Cyprinus carpio]
LMS_transcript/8185	6.4	12.06	7.63	8.76	4.45	8.6	3.46	2.97	3.76	PREDICTED: ran-binding protein 3-like isoform X4 [Cyprinus carpio]
LMS_transcript/8203	1.9	3.77	0.43	2.05	2.53	3.2	1.12	0.75	0.43	PREDICTED: lysosome-associated membrane glycoprotein 1-like [Sinocyclocheilus anshuiensis]
LMS_transcript/8204	3.66	7.09	9.53	27.25	17.27	14.15	4.69	7.24	2.49	PREDICTED: sodium-dependent phosphate transporter 1-A [Sinocyclocheilus rhinocerous]
LMS_transcript/8212	0.82	1	1.82	5.59	1.81	3.98	12.5	6.96	10.25	PREDICTED: anoctamin-10-like [Sinocyclocheilus grahami]
LMS_transcript/8216	2.46	5.23	7.55	4.9	2.94	5.58	12.02	10.95	13.75	PREDICTED: protein phosphatase 1H-like [Sinocyclocheilus anshuiensis]
LMS_transcript/8225	9.06	0	0	0.13	109.86	8.13	359.06	157.54	115.09	transferrin variant C [Cyprinus carpio]
LMS_transcript/8229	32.48	4.92	5.41	26.99	1.69	22.02	0.14	0.74	0.33	hypothetical protein cypCar_00038229, partial [Cyprinus carpio]
LMS_transcript/8242	0.17	0.05	0.12	0.08	0.05	0.43	0.84	0.56	0.85	PREDICTED: mdm2-binding protein-like isoform X1 [Sinocyclocheilus grahami]
LMS_transcript/8263	26.25	18.13	14.87	40.57	8.3	16.41	4.83	5.39	5.48	PREDICTED: homeobox and leucine zipper protein Homez-like [Sinocyclocheilus anshuiensis]
LMS_transcript/8310	0.17	0.02	0.14	0.2	0.02	0.1	1.99	1.38	1.36	PREDICTED: cytoskeleton-associated protein 2-like [Sinocyclocheilus anshuiensis]
LMS_transcript/833	3.62	4.87	4.15	5.9	7.48	9.17	3.04	2.79	2.79	PREDICTED: RE1-silencing transcription factor-like [Sinocyclocheilus rhinocerous]
LMS_transcript/8337	7.67	7.4	8.4	11.32	12.11	7.87	31.8	26.96	24.03	PREDICTED: rap1 GTPase-activating protein 2 isoform X1 [Sinocyclocheilus grahami]
LMS_transcript/8348	8.82	5.87	5.96	1.68	2.48	2.96	1.62	2.37	1.19	PREDICTED: transmembrane protein 39A-like [Cyprinus carpio]
LMS_transcript/8380	10.75	2.48	0.74	4.67	6.52	5.99	0.88	0.72	0.74	PREDICTED: dual specificity protein phosphatase 1-like [Sinocyclocheilus grahami]
LMS_transcript/8398	5.92	12.86	12.42	23.51	11.92	14.31	27.87	26.1	39.21	PREDICTED: ATP-binding cassette sub-family D member 3-like isoform X1 [Sinocyclocheilus anshuiensis]
LMS_transcript/8406	1.01	0.85	2.09	1.51	1.16	1.36	3.74	2.78	3.32	PREDICTED: monocarboxylate transporter 12-like isoform X1 [Sinocyclocheilus grahami]
LMS_transcript/8417	15.5	7.27	6.09	31.37	15.97	32.67	3.7	7.76	4.03	PREDICTED: tribbles homolog 2-like [Sinocyclocheilus grahami]
LMS_transcript/8429	12.6	8.19	10.39	17.2	16.52	13.51	33.33	30.84	30.99	PREDICTED: T-box transcription factor TBX2b isoform X1 [Cyprinus carpio]
LMS_transcript/8452	3.11	4.72	6.55	7.2	4.6	9.28	1.89	3.53	2.5	PREDICTED: sialomucin core protein 24-like [Sinocyclocheilus rhinocerous]
LMS_transcript/8455	8.79	8.92	5.64	4.93	5.42	6.57	3.29	3.11	2.65	PREDICTED: regulator of microtubule dynamics protein 3-like isoform X2 [Sinocyclocheilus grahami]
LMS_transcript/8462	0.02	0.02	0	0.23	0.12	0.28	1.2	0.72	0.82	hypothetical protein cypCar_00011321 [Cyprinus carpio]
LMS_transcript/8482	1.15	1.79	1.94	3.09	2.51	2.82	0.68	1.18	0.57	PREDICTED: sulfate transporter-like [Sinocyclocheilus rhinocerous]
LMS_transcript/8486	2.41	6.13	5.71	12.42	11.45	14.04	17.71	11.04	13.63	PREDICTED: choline transporter-like protein 2 isoform X4 [Sinocyclocheilus anshuiensis]
LMS_transcript/8494	28.2	119.6	68.14	142.6	235.37	148.69	321.76	278.48	430.21	PREDICTED: inter-alpha-trypsin inhibitor heavy chain H3-like isoform X2 [Sinocyclocheilus grahami]
LMS_transcript/8529	1.43	0.22	0.26	6.54	5.24	3.31	5.28	1.97	5.84	PREDICTED: dynein assembly factor with WDR repeat domains 1 [Sinocyclocheilus rhinocerous]
LMS_transcript/855	2.2	2.42	2.77	1.7	1.74	1.65	3.35	3.33	4.78	PREDICTED: bifunctional heparan sulfate N-deacetylase/N-sulfotransferase 1-like [Sinocyclocheilus anshuiensis]
LMS_transcript/8551	1.49	1.43	1.79	5.41	4.4	5.44	15	12.51	12.9	PREDICTED: anoctamin-10-like [Sinocyclocheilus grahami]
LMS_transcript/8582	1.54	2.24	2.17	0.8	0.33	0.42	0.21	0.5	0.58	PREDICTED: protein FAM83F-like [Sinocyclocheilus anshuiensis]
LMS_transcript/8591	27.05	14.76	17.9	16.41	7.67	8.51	3.84	6.53	6.63	PREDICTED: ADP-ribosylation factor GTPase-activating protein 2 isoform X1 [Sinocyclocheilus rhinocerous]
LMS_transcript/8611	24.11	47.88	34.51	54.34	56.4	69.77	9.15	17.81	10.91	PREDICTED: transcription regulator protein BACH1-like isoform X1 [Sinocyclocheilus anshuiensis]
LMS_transcript/8617	8.42	36.54	28.11	76.9	56.75	90.53	17.02	29.88	16.82	PREDICTED: solute carrier family 35 member G1-like [Sinocyclocheilus grahami]
LMS_transcript/862	109.79	118.16	71.63	236.94	112.91	261.15	48.5	48.07	43.29	PREDICTED: sodium-coupled neutral amino acid transporter 3-like isoform X1 [Sinocyclocheilus anshuiensis]
LMS_transcript/8631	2.73	5.39	5.76	5.82	4.88	6.59	1.39	1.72	0.7	#N/A
LMS_transcript/8640	2.96	5.53	8.54	7.15	18.1	4.18	28.36	15.89	29.78	PREDICTED: atypical kinase ADCK3, mitochondrial-like [Sinocyclocheilus rhinocerous]
LMS_transcript/8646	29.7	22.33	23.3	18.03	15.52	25.08	8.68	11.36	7.04	PREDICTED: eukaryotic peptide chain release factor subunit 1 [Sinocyclocheilus grahami]
LMS_transcript/8651	0.37	0.1	0.24	0.67	0.57	0.94	2.21	2.13	1.74	#N/A
LMS_transcript/8663	41.77	39.55	37.55	58.59	39.6	43.61	13.84	18.58	12.82	PREDICTED: glycerol kinase isoform X3 [Sinocyclocheilus grahami]
LMS_transcript/8677	0.04	0.37	1	0.45	1.48	0.65	3.25	2.46	2.81	PREDICTED: alpha-methylacyl-CoA racemase [Sinocyclocheilus anshuiensis]
LMS_transcript/8719	6.35	1.76	29.92	10.17	3.93	3.56	17.93	16.96	18.61	PREDICTED: trifunctional enzyme subunit alpha, mitochondrial-like [Sinocyclocheilus rhinocerous]
LMS_transcript/8725	1.58	2.28	1.31	7.02	8.23	6.95	3.22	4.18	5.14	#N/A
LMS_transcript/8728	0.08	0.21	0.03	0.06	0.03	0.14	0.96	0.62	0.58	PREDICTED: actin-fragmin kinase-like [Sinocyclocheilus anshuiensis]
LMS_transcript/8733	0.23	0.31	0.52	0.76	0.86	0.9	1.49	0.97	1.6	PREDICTED: NAD-dependent protein deacetylase sirtuin-3-like [Sinocyclocheilus rhinocerous]
LMS_transcript/8743	1.72	2.67	2.07	1.39	0.32	0.63	0.22	0.65	0.62	PREDICTED: death-associated protein kinase 3-like [Sinocyclocheilus grahami]
LMS_transcript/8763	3.62	3.4	4.2	1.15	1	2.2	1.14	1.69	1.29	PREDICTED: AP-1 complex-associated regulatory protein [Cyprinus carpio]
LMS_transcript/8768	14.78	18.94	14.06	0.58	1.9	3.58	2.11	2.32	1.5	PREDICTED: bifunctional 3&apos;-phosphoadenosine 5&apos;-phosphosulfate synthase 2-like [Sinocyclocheilus rhinocerous]
LMS_transcript/8804	19.15	1.27	0.17	2.88	1.52	2.27	0.07	0.69	0.47	hypothetical protein cypCar_00010325 [Cyprinus carpio]
LMS_transcript/8817	0	0	0.05	0	0	0.03	0.8	0.48	0.85	PREDICTED: uncharacterized protein LOC107720912 [Sinocyclocheilus rhinocerous]
LMS_transcript/8844	0.25	0.19	0.62	0.07	0.21	0.27	0.98	0.55	0.88	#N/A
LMS_transcript/8863	5.38	1.45	1.47	3.56	2.9	2.04	0.6	0.67	0.94	PREDICTED: frizzled-7-A-like [Sinocyclocheilus grahami]
LMS_transcript/889	3.74	4.81	4.96	7.96	9.1	13.49	2.21	2.1	1.54	PREDICTED: growth factor receptor-bound protein 10-like [Sinocyclocheilus grahami]
LMS_transcript/8900	1.78	8.42	10.77	11.97	15.12	10.74	22.29	18.79	18.95	PREDICTED: T-complex protein 11-like protein 2 [Sinocyclocheilus anshuiensis]
LMS_transcript/8906	2.94	1.46	1.03	1.64	1.26	2.94	0.45	0.47	0.34	PREDICTED: tyrosine-protein phosphatase non-receptor type 12-like [Sinocyclocheilus rhinocerous]
LMS_transcript/8920	44.91	7.34	62.84	321.49	268.82	51.92	152.24	231.87	132.35	PREDICTED: uncharacterized protein LOC107710309 [Sinocyclocheilus rhinocerous]
LMS_transcript/8930	3.47	3.9	6.11	2.97	3.78	4.11	9.61	7.13	10.43	PREDICTED: kelch-like protein 25 isoform X3 [Cyprinus carpio]
LMS_transcript/8960	0.48	0.57	0.09	0.34	0	0	0.85	1	1.07	PREDICTED: E3 SUMO-protein ligase ZNF451 isoform X2 [Sinocyclocheilus rhinocerous]
LMS_transcript/8980	0	0.4	0.36	0.17	0	0.23	1.46	1.99	2.38	PREDICTED: serine/threonine-protein kinase 38-like isoform X1 [Sinocyclocheilus grahami]
LMS_transcript/8985	0.67	3.24	5.72	6.71	4.67	8.92	8.71	8.38	10.13	#N/A
LMS_transcript/8987	7056.01	4512.89	3641.07	1394.56	112.03	1190.04	516.43	902.47	804.67	PREDICTED: fibrinogen alpha chain-like [Sinocyclocheilus anshuiensis]
LMS_transcript/9000	0.53	0.54	0.49	0.13	0.18	0.3	0.67	1.14	0.73	PREDICTED: kynurenine--oxoglutarate transaminase 1-like [Sinocyclocheilus rhinocerous]
LMS_transcript/9014	6.42	4.99	3.38	3.9	2.88	3.26	2.42	1.4	1.02	PREDICTED: calcipressin-1-like [Sinocyclocheilus rhinocerous]
LMS_transcript/9021	1.19	1.34	2.27	0.96	0.92	1.27	0.35	0.28	0.28	PREDICTED: ankyrin repeat and zinc finger domain-containing protein 1-like isoform X2 [Sinocyclocheilus rhinocerous]
LMS_transcript/9073	9.27	5.16	5.99	3.29	3.97	7.86	1.7	1.14	1.27	PREDICTED: WD repeat-containing protein 75-like [Sinocyclocheilus anshuiensis]
LMS_transcript/9080	1.75	2.42	1.9	7.25	11.11	8.92	2.76	2.16	2.58	PREDICTED: DNA replication licensing factor mcm4-like [Sinocyclocheilus anshuiensis]
LMS_transcript/9081	0.13	0.03	0.05	0.08	0.03	0.14	0.79	0.91	1.09	PREDICTED: rho GTPase-activating protein 19 [Cyprinus carpio]
LMS_transcript/9084	1.49	3.44	3.57	0.92	0.81	2.3	4.93	3.01	4.13	#N/A
LMS_transcript/9091	2.18	2.52	4.01	1.77	2.34	2.2	6.78	4.8	6.32	PREDICTED: vesicle-trafficking protein SEC22a-like [Sinocyclocheilus rhinocerous]
LMS_transcript/9094	4.38	4.74	3.39	1.8	1.75	3.01	1.4	0.94	0.92	PREDICTED: beta-1,4-galactosyltransferase 7-like [Sinocyclocheilus grahami]
LMS_transcript/911	3.52	5.91	5.19	11.7	7.22	10.13	1.42	1.76	1.3	PREDICTED: serine/threonine-protein phosphatase 1 regulatory subunit 10 [Sinocyclocheilus grahami]
LMS_transcript/9115	2.46	0.75	0.18	0.6	0.29	0.9	2.74	1.48	1.48	#N/A
LMS_transcript/9130	3.83	4.23	1.99	2.41	1.32	4.12	0.23	0.46	0.31	#N/A
LMS_transcript/9142	43.64	26.67	29.55	51.05	31.29	56.69	15.1	17.97	13.13	#N/A
LMS_transcript/9146	0.25	0.62	1.06	0.53	0.76	0.8	0.25	0.1	0.08	hypothetical protein cypCar_00026778 [Cyprinus carpio]
LMS_transcript/9148	23.29	19.34	22.15	15.57	6.42	13.58	7.64	7.06	6.37	#N/A
LMS_transcript/9157	0.31	0.17	0.32	0.99	0.38	0.66	2.98	2.08	2.51	PREDICTED: heme-binding protein 1-like isoform X1 [Sinocyclocheilus anshuiensis]
LMS_transcript/9193	0.08	0.09	0.03	0.23	0.26	0.31	1.23	1.39	1.55	PREDICTED: LOW QUALITY PROTEIN: serine/threonine-protein kinase PLK1-like [Cyprinus carpio]
LMS_transcript/9226	0.1	0.05	0	0.03	0.05	0.13	0.83	1.43	0.74	PREDICTED: kinesin-like protein KIF20B [Cyprinus carpio]
LMS_transcript/9233	0.26	0.18	0.12	0.24	0.31	0.64	1.36	1	0.55	PREDICTED: piggyBac transposable element-derived protein 4-like [Sinocyclocheilus anshuiensis]
LMS_transcript/9244	0.19	0.29	0.17	0.12	0.31	0	0.44	0.83	0.71	PREDICTED: LOW QUALITY PROTEIN: chromosomal protein D1-like [Cyprinus carpio]
LMS_transcript/9256	1.66	1.83	1.78	2.18	2.87	3.07	0.97	0.65	0.39	PREDICTED: box C/D snoRNA protein 1-like isoform X1 [Sinocyclocheilus anshuiensis]
LMS_transcript/9278	1.49	2.03	2.04	4.17	3.09	4.77	6.47	4.7	5.92	PREDICTED: WD repeat-containing protein 91 isoform X1 [Cyprinus carpio]
LMS_transcript/9285	0.12	0.12	0	0.35	0.24	0.5	1.52	1.07	0.45	PREDICTED: long-chain fatty acid transport protein 6-like [Sinocyclocheilus rhinocerous]
LMS_transcript/9286	7.59	16.12	24.78	6.55	5.37	5.38	0.89	2.03	2.69	PREDICTED: aconitate hydratase, mitochondrial-like [Sinocyclocheilus grahami]
LMS_transcript/9308	12.11	36.22	38.28	90.95	81.59	79.57	17.64	21.58	8.82	PREDICTED: sodium-dependent phosphate transporter 1-A [Sinocyclocheilus rhinocerous]
LMS_transcript/9311	5.3	7.78	8.82	3.47	5.25	9.69	1.98	1.92	1.46	PREDICTED: LOW QUALITY PROTEIN: U3 small nucleolar RNA-associated protein 14 homolog A-like [Sinocyclocheilus rhinocerous]
LMS_transcript/9322	11.25	23.4	8.89	4.47	3.39	4.96	1.77	2.38	2.4	PREDICTED: choline-phosphate cytidylyltransferase A-like [Sinocyclocheilus rhinocerous]
LMS_transcript/933	0.55	0.81	1.74	1.13	1.37	1.18	3.01	2.5	3.67	PREDICTED: lethal(2) giant larvae protein homolog 1-like isoform X4 [Sinocyclocheilus rhinocerous]
LMS_transcript/9349	0.05	0.08	0.3	0.3	0.18	0.38	1.22	0.8	0.85	PREDICTED: long-chain fatty acid transport protein 6-like [Sinocyclocheilus rhinocerous]
LMS_transcript/9356	0.56	0.35	0.49	0.83	1.1	1.21	2.43	1.45	1.72	PREDICTED: thioredoxin-related transmembrane protein 1-like isoform X1 [Cyprinus carpio]
LMS_transcript/9365	2.06	6.44	3.71	5.98	19.54	5.02	19.03	11.86	24.1	PREDICTED: atypical kinase ADCK3, mitochondrial-like [Sinocyclocheilus rhinocerous]
LMS_transcript/9367	61.35	188.1	97.18	109.3	117.96	138.84	21.35	41.54	14.35	PREDICTED: putative solute carrier family 22 member 31 [Sinocyclocheilus rhinocerous]
LMS_transcript/9369	0.91	1.43	1.76	1.35	1.69	1.52	6.44	5.65	5.46	PREDICTED: DALR anticodon-binding domain-containing protein 3 isoform X1 [Sinocyclocheilus rhinocerous]
LMS_transcript/9370	2.51	1.55	2.8	1.91	1.84	4.32	11.62	9.46	10.08	PREDICTED: ribonucleoside-diphosphate reductase large subunit isoform X1 [Sinocyclocheilus rhinocerous]
LMS_transcript/9373	6.47	1.83	2.27	4.9	4.16	5.13	0.79	3.43	0.96	PREDICTED: uncharacterized protein LOC107683552 [Sinocyclocheilus anshuiensis]
LMS_transcript/9398	0	3.69	1.01	3.39	1.19	6.35	0.19	0.11	0	Mmp-9 [Schizothorax prenanti]
LMS_transcript/94	0.79	0.57	0.65	1.08	2.08	2.01	1.92	2.46	2.33	PREDICTED: laminin subunit alpha-4 [Sinocyclocheilus anshuiensis]
LMS_transcript/9401	2.2	2.88	1.8	0.3	1.01	0.38	0.87	0.6	0.69	PREDICTED: diphosphoinositol polyphosphate phosphohydrolase 3-beta-like [Sinocyclocheilus grahami]
LMS_transcript/9409	1.38	1.88	2.47	4.18	3.08	3.63	8.09	6.11	6.8	PREDICTED: ankyrin repeat and BTB/POZ domain-containing protein 1 [Sinocyclocheilus rhinocerous]
LMS_transcript/942	4.6	2.75	2.05	3.83	2.18	4	1.15	0.98	1.19	PREDICTED: bromo adjacent homology domain-containing 1 protein-like [Sinocyclocheilus anshuiensis]
LMS_transcript/9437	0.52	0.55	0.46	0.69	0.74	0.74	2.16	1.16	2.39	PREDICTED: rab11 family-interacting protein 4B [Sinocyclocheilus grahami]
LMS_transcript/946	0.14	0.1	0.05	0.04	0.06	0.1	0.83	0.65	0.6	PREDICTED: Fanconi anemia group D2 protein [Sinocyclocheilus anshuiensis]
LMS_transcript/9478	0.24	0.09	0.13	0.08	0.04	0.38	5.69	4.36	6.13	PREDICTED: cytoskeleton-associated protein 2-like [Sinocyclocheilus grahami]
LMS_transcript/9487	17.29	14.18	11.35	3.95	3.09	6.7	2.26	2.56	2.16	PREDICTED: dehydrodolichyl diphosphate syntase complex subunit NUS1 [Sinocyclocheilus rhinocerous]
LMS_transcript/9522	1.27	2	1.96	3.66	2.89	3.57	6.4	4.51	5.33	PREDICTED: transmembrane protein C9orf91-like isoform X1 [Sinocyclocheilus anshuiensis]
LMS_transcript/9541	1.87	0.82	1.32	0.46	0.52	1.04	0.1	0.37	0.19	hypothetical protein cypCar_00044452 [Cyprinus carpio]
LMS_transcript/9560	2.01	27.48	75.94	62.26	159.28	173.69	140.89	244.48	224.91	hypothetical protein cypCar_00037983, partial [Cyprinus carpio]
LMS_transcript/9561	16.77	10.92	13.5	6.96	8.64	12.38	3.71	3.34	2.65	#N/A
LMS_transcript/9594	5.61	6.31	12.17	4.3	9.74	7.22	15.34	29.61	18.27	PREDICTED: apoptosis-inducing factor 1, mitochondrial-like isoform X6 [Sinocyclocheilus grahami]
LMS_transcript/96	1	0.35	0.54	0.35	0.24	0.96	6.02	5.43	4.97	hypothetical protein cypCar_00013371 [Cyprinus carpio]
LMS_transcript/9600	6.04	5.79	2.44	0.94	1.03	1.91	0.57	0.26	1.5	PREDICTED: heat shock protein HSP 90-alpha [Lates calcarifer]
LMS_transcript/9608	2.36	2.74	1.27	6.78	3.69	3.56	0.59	1.52	0.78	PREDICTED: protein-methionine sulfoxide oxidase mical3b-like [Sinocyclocheilus rhinocerous]
LMS_transcript/9620	1.68	1.54	0.69	2.35	1.89	2.81	0.42	0.28	0.55	#N/A
LMS_transcript/9642	0.86	1.03	0.85	1.04	1.78	1.2	9.03	2.82	6.27	PREDICTED: regulator of microtubule dynamics protein 2-like [Cyprinus carpio]
LMS_transcript/9653	0.39	0.05	0.15	0.03	0.03	0.54	2.18	1.49	2.14	PREDICTED: LOW QUALITY PROTEIN: centromere protein I-like [Cyprinus carpio]
LMS_transcript/9662	3.91	2.69	1.23	4.59	3.74	7.03	1.78	1.49	1.11	#N/A
LMS_transcript/9693	1.29	3.37	2.89	1.48	2.92	2.48	6.4	4.4	5.53	#N/A
LMS_transcript/9703	9.92	7.85	9.2	18.98	13.21	11.9	1.98	3.48	2.67	PREDICTED: phospholipase DDHD2-like [Sinocyclocheilus anshuiensis]
LMS_transcript/9704	1.62	1.78	1.96	2.37	1.88	3.09	10.42	8.7	10.65	PREDICTED: chromosomal protein D1-like [Sinocyclocheilus grahami]
LMS_transcript/9715	0.34	0.03	0.12	0.08	0.05	0.46	2.04	1.76	1.59	PREDICTED: maternal embryonic leucine zipper kinase [Sinocyclocheilus grahami]
LMS_transcript/9724	4.17	4.16	5.42	2.74	3.43	3.12	7.01	6.07	7.28	PREDICTED: macrophage erythroblast attacher isoform X1 [Sinocyclocheilus grahami]
LMS_transcript/9737	11.52	23.3	17.31	61.01	59.14	52.41	7.61	13.87	13.16	PREDICTED: calcineurin B homologous protein 1-like [Sinocyclocheilus rhinocerous]
LMS_transcript/9744	6.05	5.46	7.23	10.69	10.88	11.95	17.56	19.85	16.43	hypothetical protein cypCar_00031046, partial [Cyprinus carpio]
LMS_transcript/9762	17.33	10.03	14.91	8.03	9.31	18.01	5.64	5.77	4.22	PREDICTED: probable 28S rRNA (cytosine(4447)-C(5))-methyltransferase [Sinocyclocheilus anshuiensis]
LMS_transcript/9765	0.44	0.14	0.35	0.05	0.15	0.44	4.51	4.35	4.66	hypothetical protein cypCar_00015324 [Cyprinus carpio]
LMS_transcript/9775	6.7	9.97	7.46	8.28	5.63	5.42	2.41	1.99	2.82	PREDICTED: WW domain-binding protein 2-like [Sinocyclocheilus anshuiensis]
LMS_transcript/9779	10.45	9.18	4.83	8.38	6.24	10.53	2.11	2.55	1.5	PREDICTED: transcription factor jun-D-like [Cyprinus carpio]
LMS_transcript/9784	11.21	1.35	0.35	1.88	1.73	4.47	0.95	0.37	0.33	PREDICTED: LIM domain and actin-binding protein 1-like [Sinocyclocheilus rhinocerous]
LMS_transcript/9785	1.15	4.27	8.65	31.04	38.84	28.28	50.98	38.86	67.65	hypothetical protein cypCar_00021725 [Cyprinus carpio]
LMS_transcript/9806	0.7	0.71	0.73	0.12	0.42	0.54	2.57	1.92	2.78	PREDICTED: serine/threonine-protein kinase 38-like isoform X1 [Sinocyclocheilus grahami]
LMS_transcript/9808	0.13	0.36	0.55	0.47	0.63	0.44	1.3	1.24	1.65	PREDICTED: zinc finger protein 800-like [Sinocyclocheilus grahami]
LMS_transcript/9826	0.13	0.23	0.18	0.25	0.63	1.13	1.32	1.22	0.73	hypothetical protein cypCar_00019927 [Cyprinus carpio]
LMS_transcript/9842	10.89	16.6	16.82	37.44	17.28	79.35	62.38	40.83	37.77	PREDICTED: carbonic anhydrase 2 [Sinocyclocheilus grahami]
LMS_transcript/9848	3.73	2.55	2.91	0.88	3.65	2.3	1.67	0.19	0.9	PREDICTED: far upstream element-binding protein 2-like isoform X7 [Sinocyclocheilus anshuiensis]
LMS_transcript/9863	2.21	1.8	2.73	3.64	3.52	5.28	11.67	13.55	25.16	PREDICTED: polyadenylate-binding protein 4-like isoform X1 [Sinocyclocheilus rhinocerous]
LMS_transcript/9870	1.42	0.88	0.67	1.2	1.31	1.45	0.21	0.38	0.24	PREDICTED: long-chain-fatty-acid--CoA ligase ACSBG2-like isoform X2 [Sinocyclocheilus rhinocerous]
LMS_transcript/9875	1.25	3.5	2.32	3.35	1.27	0	4.43	5.61	4.63	PREDICTED: protein kinase C and casein kinase II substrate protein 3-like isoform X2 [Sinocyclocheilus anshuiensis]
LMS_transcript/9889	0.94	1.95	2.68	4.69	3.53	3.27	0.26	1.08	0.44	PREDICTED: BAG family molecular chaperone regulator 3-like [Sinocyclocheilus rhinocerous]
LMS_transcript/9895	0.07	0.12	0	0.49	0.61	0.78	0.34	0.39	0.42	interferon gamma receptor 1b-2 [Sinocyclocheilus anshuiensis]
LMS_transcript/9914	136.55	98.19	85.43	18.83	19.71	21.31	23.8	31.7	15.78	PREDICTED: calreticulin-like [Sinocyclocheilus rhinocerous]
LMS_transcript/9916	1.69	1.54	2.45	0.85	2.12	2.05	6.45	4.58	8.41	PREDICTED: sphingosine-1-phosphate phosphatase 1-like [Sinocyclocheilus anshuiensis]
LMS_transcript/9922	0.63	4.71	5.57	1.35	3.91	1.93	6.26	6.27	5.73	hypothetical protein cypCar_00024719 [Cyprinus carpio]
LMS_transcript/9942	8.84	13.58	29.89	33.03	30.14	30.49	57.45	51.09	65.91	PREDICTED: serine-aspartate repeat-containing protein I-like isoform X1 [Sinocyclocheilus anshuiensis]
LMS_transcript/9946	0.07	1.31	2.2	7.7	15.53	4.93	9	8.95	12.09	hypothetical protein cypCar_00009714 [Cyprinus carpio]
LMS_transcript/9955	1.29	0.48	0.54	1.55	0.7	0.96	0.11	0.08	0.17	PREDICTED: cyclic AMP-responsive element-binding protein 5-like [Sinocyclocheilus rhinocerous]
LMS_transcript/9966	0.11	0.83	0	1.06	0.81	0.28	1.2	1.02	1.31	PREDICTED: SWI/SNF-related matrix-associated actin-dependent regulator of chromatin subfamily D member 1 isoform X1 [Sinocyclocheilus anshuiensis]
LMS_transcript/9972	23.08	18.09	24.26	14.31	14.41	24.31	6.52	7.63	5.08	PREDICTED: nucleolar GTP-binding protein 2-like [Sinocyclocheilus grahami]
LMS_transcript/9989	0.66	3.08	1.94	1.27	0.83	2.13	4.2	3.39	3.55	PREDICTED: unconventional prefoldin RPB5 interactor 1 isoform X2 [Sinocyclocheilus rhinocerous]
