# Supplementary material for: Dynamic Transcriptomic Profiling During Liver Development in Schizothorax Prenanti
Source: Front Physiol. 2022 Jul 11;13:928858. doi: 10.3389/fphys.2022.928858 (PMC9309550; doi:10.3389/fphys.2022.928858)
Supplement: Supplementary file 2 [file Table1.XLS]

## Sheet: Sheet1
Table S1 Sequences of primer used for qPCR
Primer names	Primer sequences (5'-3')
q-SREBP1-F	TGGTGGTCGTCGGTTGTC
q-SREBP1-R	GAGGCTTTGGGCAGTGGA
q-FABP-F	GACGAAACCACAGCAGA
q-FABP-R	CTCCCTCAAAGGTCAAG
q-PFK-1-F	CAAGCACTACTCCACTGAT
q-PFK-1-R	CGTGTTGTTCATCTTCTCTG
q-PEPCK-F	TGTCCTTCGGCAGCGGTTAC
q-PEPCK-R	CAGCCAACCAGCCTTCGTCTT
q-FBPase-F	AGATGGCAGTTCACCTTATGGA
q-FBPase-R	GCACTCATACAACAGCCTTAGC
q-β-actin-F	TTCTTGGGTATGGAGTCTTG
q-β-actin-R	AGGTCCTTACGGATGTCG
