# Supplementary material for: Dynamic Transcriptomic Profiling During Liver Development in Schizothorax Prenanti
Source: Front Physiol. 2022 Jul 11;13:928858. doi: 10.3389/fphys.2022.928858 (PMC9309550; doi:10.3389/fphys.2022.928858)
Supplement: Supplementary file 3 [file Table3.XLSX]

## Sheet: juvenile vs. young
Table S3 Differentially expressed genes of the enriched KEGG terms between different stages.
#Kegg_pathway	ko_id	P-value	Corrected_P-value	gene
Cell cycle	ko04110	1.60564e-06	0.000211945	TFDP1;TTK;MAD2;BUB1B;BUB1;ESP1;PTTG;CDC20;CDC14;PLK1;CCNB1;CDK1;CCNA;PCNA;E2F3;MCM3;MCM5;CDKN1A;GADD45;MCM4;

## Sheet: juvenile vs. adult
#Kegg_pathway	ko_id	P-value	Corrected_P-value	gene
Metabolism of xenobiotics by cytochrome P450	ko00980	5.6343e-14	8.5078e-12	CYP1A1;GST;DHDH;CBR1;UGT;
Drug metabolism - cytochrome P450	ko00982	1.79235e-12	2.70645e-10	UGT;GST;MAO;AOX;
Tyrosine metabolism	ko00350	3.43378e-09	5.18501e-07	GOT2;MAO;AOC3;HPD;HGD;FAH;MIF;AOX;COMT;
Arginine and proline metabolism	ko00330	5.2711e-09	7.95935e-07	GAMT;GATM;E1.2.1.88;rocD;DAO;GOT2;MAO;ALDH9A1;speD;
Tryptophan metabolism	ko00380	7.19132e-09	1.08589e-06	MAO;ALDH9A1;AOX;TDO2;CYP1A1;ACMSD;ECHS1;OGDH;
Ribosome biogenesis in eukaryotes	ko03008	7.81411e-08	1.17993e-05	UTP22;UTP4;UTP15;UTP17;UTP21;UTP13;UTP6;MPP10;IMP4;NOP1;NOP58;SNU13;UTP24;DKC1;NHP2;UTP14;EMG1;NAT10;NUG1;NMD3;
beta-Alanine metabolism	ko00410	1.15803e-07	1.74863e-05	DPYS;ABAT;mmsA;ALDH;AOC3;HIBCH;ECHS1;
Valine, leucine and isoleucine degradation	ko00280	1.61696e-07	2.44161e-05	DBT;ECHS1;E6.4.1.4B;HIBCH;AACS;ABAT;mmsA;ALDH;AOX;PCCB;MCEE;
Glycine, serine and threonine metabolism	ko00260	1.56021e-06	0.000235592	AGXT;CTH;GAMT;glyA;DAO;gcvT;SARDH;MAO;AOC3;
Glutathione metabolism	ko00480	3.49858e-06	0.000528285	OPLAH;GSR;GST;RRM1;
Phenylalanine metabolism	ko00360	3.7753e-06	0.00057007	MAO;AOC3;GOT2;HPD;MIF;
Sulfur metabolism	ko00920	5.76463e-06	0.000870459	CYC;PAPSS;SUOX;ETHE1;sqr;
Glyoxylate and dicarboxylate metabolism	ko00630	1.34235e-05	0.00202695	MDH1;CS;ACO;gph;MCEE;PCCB;glyA;AGXT;
Ascorbate and aldarate metabolism	ko00053	1.93768e-05	0.00292589	UGT;gnl;ALDH;
Primary bile acid biosynthesis	ko00120	2.35629e-05	0.003558	CYP46A1;CYP39A1;HSD3B7;CYP8B1;AMACR;
Retinol metabolism	ko00830	2.85541e-05	0.00431167	CYP26A;AOX;BCMO1;CYP26A;CYP1A1;CYP3A;UGT;
Histidine metabolism	ko00340	4.88673e-05	0.00737896	ALDH9A1;MAO;
Carbon metabolism	ko01200	9.4022e-05	0.0141973	frmB;gcvT;glyA;AGXT;FBP;tktA;DAK;GAPDH;ENO;maeB;ACSS1_2;mmsA;GOT2;HIBCH;ECHS1;MCEE;CS;ACO;OGDH;MDH1;
Pentose and glucuronate interconversions	ko00040	0.000111311	0.0168079	UGT;UGP2;DHDH;AKR1B;
Cell cycle	ko04110	0.000122038	0.0184278	CDKN1A;CCNA;CDC6;CDK1;CCNB1;PLK1;CDC14;CDC25B;BUB1;CDC20;BUB1B;MAD2;TTK;ESP1;YWHAG_H;

## Sheet: young vs. adult
#Kegg_pathway	ko_id	P-value	Corrected_P-value	gene
Drug metabolism - cytochrome P450	ko00982	4.44596e-07	2.40082e-05	GST;MAO;
Protein processing in endoplasmic reticulum	ko04141	8.57087e-06	0.000462827	HYOU1;HSPA5;DNAJC10;HSP90B;CALR;SEC23;PDIA6;TRAM1;SYVN1;SEL1;SYVN1;
Metabolism of xenobiotics by cytochrome P450	ko00980	0.000199992	0.0107996	GST
